# Supplementary material for: Revision of the world species of the genus Habroteleia Kieffer (Hymenoptera, Platygastridae, Scelioninae)
Source: Zookeys. 2018 Jan 17;(730):87–122. doi: 10.3897/zookeys.730.21846 (PMC5799745; doi:10.3897/zookeys.730.21846)
Supplement: XML Treatment for Habroteleia [file zookeys.730.21846-treatment1.xml]

<!DOCTYPE tp:taxon-treatment
  PUBLIC "-//TaxonX//DTD Taxonomic Treatment Publishing DTD v0 20100105//EN" "tax-treatment-NSO.dtd">
<tp:taxon-treatment xmlns:tp="http://www.plazi.org/taxpub"><tp:treatment-meta><kwd-group><label>Taxon classification</label><kwd><named-content xmlns:xlink="http://www.w3.org/1999/xlink" content-type="kingdom">Animalia</named-content></kwd><kwd><named-content xmlns:xlink="http://www.w3.org/1999/xlink" content-type="order">Hymenoptera</named-content></kwd><kwd><named-content xmlns:xlink="http://www.w3.org/1999/xlink" content-type="family">Platygastridae</named-content></kwd></kwd-group><mixed-citation publication-type="journal"><person-group><name><surname>Chen</surname><given-names>Hua-yan</given-names></name><name><surname>Talamas</surname><given-names>Elijah J.</given-names></name><name><surname>Masner</surname><given-names>Lubomír</given-names></name><name><surname>Johnson</surname><given-names>Norman F.</given-names></name></person-group><article-title>Revision of the world species of the genus <italic><tp:taxon-name><tp:taxon-name-part taxon-name-part-type="genus" reg="Habroteleia">Habroteleia</tp:taxon-name-part></tp:taxon-name></italic> Kieffer (<tp:taxon-name><tp:taxon-name-part taxon-name-part-type="order">Hymenoptera</tp:taxon-name-part></tp:taxon-name>, <tp:taxon-name><tp:taxon-name-part taxon-name-part-type="family">Platygastridae</tp:taxon-name-part></tp:taxon-name>, <tp:taxon-name><tp:taxon-name-part taxon-name-part-type="subfamily">Scelioninae</tp:taxon-name-part></tp:taxon-name>)</article-title><source>Zookeys</source><day>17</day><month>1</month><year>2018</year><volume>2018</volume><issue>730</issue><fpage>87</fpage><lpage>122</lpage><pub-id pub-id-type="doi">10.3897/zookeys.730.21846</pub-id></mixed-citation></tp:treatment-meta><tp:nomenclature><tp:taxon-name>
            <tp:taxon-name-part taxon-name-part-type="genus" reg="Habroteleia">Habroteleia</tp:taxon-name-part>
          </tp:taxon-name><tp:taxon-authority>Kieffer</tp:taxon-authority><tp:nomenclature-citation-list><tp:nomenclature-citation><tp:taxon-name>
                <tp:taxon-name-part taxon-name-part-type="genus" reg="Habroteleia">Habroteleia</tp:taxon-name-part>
              </tp:taxon-name><comment>Kieffer, 1905: 14 (original description. Type: <tp:taxon-name><tp:taxon-name-part taxon-name-part-type="genus" reg="Habroteleia">Habroteleia</tp:taxon-name-part> <tp:taxon-name-part taxon-name-part-type="species" reg="flavipes">flavipes</tp:taxon-name-part></tp:taxon-name> Kieffer, by monotypy); <xref ref-type="bibr" rid="B13">Kieffer 1908</xref>: 114 (keyed); <xref ref-type="bibr" rid="B7">Brues 1908</xref>: 27, 38 (diagnosis, list of species, keyed); <xref ref-type="bibr" rid="B14">Kieffer 1910</xref>: 63, 69 (description, list of species, keyed); <xref ref-type="bibr" rid="B15">Kieffer 1913</xref>: 220 (description); <xref ref-type="bibr" rid="B17">Kieffer 1926</xref>: 267, 363 (description, keyed, key to species); <xref ref-type="bibr" rid="B29">Muesebeck and Walkley 1956</xref>: 357 (citation of type species); <xref ref-type="bibr" rid="B3">Baltazar 1961</xref>: 395 (synonymy); <xref ref-type="bibr" rid="B4">Baltazar 1966</xref>: 177 (cataloged, catalog of species of the Philippines); <xref ref-type="bibr" rid="B25">Masner 1976</xref>: 10, 26 (description, keyed); <xref ref-type="bibr" rid="B24">Mani and Sharma 1982</xref>: 155, 167 (description, keyed); <xref ref-type="bibr" rid="B10">Johnson 1992</xref>: 398 (cataloged, catalog of world species); <xref ref-type="bibr" rid="B1">Austin and Field 1997</xref>: 24, 68 (structure of ovipositor system, discussion of phylogenetic relationships, genus misplaced in <tp:taxon-name><tp:taxon-name-part taxon-name-part-type="tribe">Calliscelionini</tp:taxon-name-part></tp:taxon-name>); <xref ref-type="bibr" rid="B23">Lê 2000</xref>: 31 (keyed); <xref ref-type="bibr" rid="B19">Kononova and Kozlov 2008</xref>: 23, 255 (description, keyed); <xref ref-type="bibr" rid="B8">Chen et al. 2013</xref>: 11 (keyed).</comment></tp:nomenclature-citation><tp:nomenclature-citation><tp:taxon-name>
                <tp:taxon-name-part taxon-name-part-type="genus" reg="Habroteleia"/>
              </tp:taxon-name><comment><ext-link xmlns:xlink="http://www.w3.org/1999/xlink" xlink:type="simple" ext-link-type="uri" xlink:href="http://zoobank.org/CBFA7C74-68DD-44F2-BE05-AEBD88E6FA8D">http://zoobank.org/CBFA7C74-68DD-44F2-BE05-AEBD88E6FA8D</ext-link></comment></tp:nomenclature-citation><tp:nomenclature-citation><tp:taxon-name>
                <tp:taxon-name-part taxon-name-part-type="genus" reg="Habroteleia"/>
              </tp:taxon-name><comment><ext-link xmlns:xlink="http://www.w3.org/1999/xlink" xlink:type="simple" ext-link-type="uri" xlink:href="http://bioguid.osu.edu/xbiod_concepts/488">http://bioguid.osu.edu/xbiod_concepts/488</ext-link></comment></tp:nomenclature-citation><tp:nomenclature-citation><tp:taxon-name>
                <tp:taxon-name-part taxon-name-part-type="genus" reg="Chrestoteleia">Chrestoteleia</tp:taxon-name-part>
              </tp:taxon-name><comment>Kieffer, 1913: 388 (original description. Type: <tp:taxon-name><tp:taxon-name-part taxon-name-part-type="genus" reg="Chrestoteleia">Chrestoteleia</tp:taxon-name-part> <tp:taxon-name-part taxon-name-part-type="species" reg="bakeri">bakeri</tp:taxon-name-part></tp:taxon-name> Kieffer, by monotypy and original designation. Synonymized by <xref ref-type="bibr" rid="B3">Baltazar (1961)</xref>); <xref ref-type="bibr" rid="B17">Kieffer 1926</xref>: 271, 442 (description, keyed, key to species); <xref ref-type="bibr" rid="B29">Muesebeck and Walkley 1956</xref>: 342 (citation of type species); <xref ref-type="bibr" rid="B3">Baltazar 1961</xref>: 395 (junior synonym of <tp:taxon-name><tp:taxon-name-part taxon-name-part-type="genus" reg="Habroteleia">Habroteleia</tp:taxon-name-part></tp:taxon-name> Kieffer); <xref ref-type="bibr" rid="B4">Baltazar 1966</xref>: 182 (cataloged, catalog of species of the Philippines).</comment></tp:nomenclature-citation><tp:nomenclature-citation><tp:taxon-name>
                <tp:taxon-name-part taxon-name-part-type="genus" reg="Chrestoteleia"/>
              </tp:taxon-name><comment><ext-link xmlns:xlink="http://www.w3.org/1999/xlink" xlink:type="simple" ext-link-type="uri" xlink:href="http://zoobank.org/4EA90A05-D50A-42BF-B1C0-852F4B56FCBA">http://zoobank.org/4EA90A05-D50A-42BF-B1C0-852F4B56FCBA</ext-link></comment></tp:nomenclature-citation><tp:nomenclature-citation><tp:taxon-name>
                <tp:taxon-name-part taxon-name-part-type="genus" reg="Chrestoteleia"/>
              </tp:taxon-name><comment><ext-link xmlns:xlink="http://www.w3.org/1999/xlink" xlink:type="simple" ext-link-type="uri" xlink:href="http://bioguid.osu.edu/xbiod_concepts/8933">http://bioguid.osu.edu/xbiod_concepts/8933</ext-link></comment></tp:nomenclature-citation><tp:nomenclature-citation><tp:taxon-name>
                <tp:taxon-name-part taxon-name-part-type="genus" reg="Crestoteleia">Crestoteleia</tp:taxon-name-part>
              </tp:taxon-name><comment>Kieffer: <xref ref-type="bibr" rid="B16">Kieffer 1916</xref>: 180 (key to new species described from the Philippines, spelling error).</comment></tp:nomenclature-citation></tp:nomenclature-citation-list></tp:nomenclature><tp:treatment-sec sec-type="description" id="SECID0ERIAE"><title>Description.</title><p>Length 2.18–5.18 mm; body moderately to markedly elongate, robust.</p><p>
            <bold><italic>Head.</italic></bold> Head shape in dorsal view: transverse. Hyperoccipital carina: absent. Occipital carina: present, complete or broadly interrupted medially. Anterior margin of occipital carina: crenulate. <abbrev xmlns:xlink="http://www.w3.org/1999/xlink" xlink:title="ocular ocellar line" id="ABBRID0E4IAE" xlink:type="simple">OOL</abbrev>: lateral ocellus nearly contiguous with inner orbits, <abbrev xmlns:xlink="http://www.w3.org/1999/xlink" xlink:title="ocular ocellar line" id="ABBRID0EBJAE" xlink:type="simple">OOL</abbrev> &lt; 0.5 <abbrev xmlns:xlink="http://www.w3.org/1999/xlink" xlink:title="ocellar diameter" id="ABBRID0EFJAE" xlink:type="simple">OD</abbrev>; lateral ocellus contiguous with inner orbit. Upper frons: convex, without frontal shelf or carina. Antennal scrobe: broadly convex or conave medially with distinct depression. Sculpture of antennal scrobe: smooth to punctate. Submedian carina: absent. Orbital carina: absent. Inner orbits: diverging ventrally. <abbrev xmlns:xlink="http://www.w3.org/1999/xlink" xlink:title="interocular space" id="ABBRID0ELJAE" xlink:type="simple">IOS</abbrev>/<abbrev xmlns:xlink="http://www.w3.org/1999/xlink" xlink:title="eye height" id="ABBRID0EPJAE" xlink:type="simple">EH</abbrev>: <abbrev xmlns:xlink="http://www.w3.org/1999/xlink" xlink:title="interocular space" id="ABBRID0ETJAE" xlink:type="simple">IOS</abbrev> distinctly less than <abbrev xmlns:xlink="http://www.w3.org/1999/xlink" xlink:title="eye height" id="ABBRID0EXJAE" xlink:type="simple">EH</abbrev>. Interantennal process: short, often excavate medially. Central keel: present or absent. Antennal foramen: oriented laterally on interantennal process. Facial striae: absent. Malar sulcus: present. Setation of compound eye: absent. Gena: broad, convex, distinctly produced behind eye. Clypeus shape: narrow, slightly convex medially, lateral corners not produced. Anterior (or ventral) margin of clypeus: straight. Anteclypeus: absent. Postclypeus: absent. Labrum: not visible in anterior view. Number of mandibular teeth: 2. Arrangement of mandibular teeth: transverse. Number of maxillary palpomeres: 4. Shape of maxillary palpomeres: cylindrical. Number of labial palpomeres: 2.</p><p>
            <bold><italic>Antenna.</italic></bold> Number of antennomeres in female: 12. Number of antennomeres in male: 12. Insertion of radicle into <abbrev xmlns:xlink="http://www.w3.org/1999/xlink" xlink:title="antennomere 1" id="ABBRID0ECKAE" xlink:type="simple">A1</abbrev>: parallel to longitudinal axis of <abbrev xmlns:xlink="http://www.w3.org/1999/xlink" xlink:title="antennomere 1" id="ABBRID0EGKAE" xlink:type="simple">A1</abbrev>. Shape of <abbrev xmlns:xlink="http://www.w3.org/1999/xlink" xlink:title="antennomere 1" id="ABBRID0EKKAE" xlink:type="simple">A1</abbrev>: more or less cylindrical, not flattened. Length of <abbrev xmlns:xlink="http://www.w3.org/1999/xlink" xlink:title="antennomere 3" id="ABBRID0EOKAE" xlink:type="simple">A3</abbrev> of female: distinctly longer than <abbrev xmlns:xlink="http://www.w3.org/1999/xlink" xlink:title="antennomere 2" id="ABBRID0ESKAE" xlink:type="simple">A2</abbrev>. Number of clavomeres in female antenna: 6. Number of antennomeres with multiporous plate sensilla in female: 5. Arrangement of doubled multiporous plate sensilla on female clava: in longitudinal pairs. Number of antennomeres bearing tyloids in male antenna: 0. Shape of male flagellum: filiform.</p><p>
            <bold><italic>Mesosoma.</italic></bold> Transverse pronotal carina: present anterior to epomial carina, present or absent posterior to epomial carina. Posterior apex of pronotum in dorsal view: straight, bifid apically to articulate with tegula. Epomial carina: present. Anterior face of pronotum: oblique, visible dorsally, short. Lateral face of pronotum: weakly concave below position of dorsal epomial carina. Netrion: present. Netrion shape: moderately wide, open ventrally. Anterior portion of mesoscutum: vertical, flexed ventrally to meet pronotum. Mesoscutum shape: pentagonal, excavate at base of wings. Skaphion: absent. Notauli: present, percurrent. Parapsidal lines: absent. Antero-admedian lines: absent. Transscutal articulation: well-developed, narrow. Shape of mesoscutellum: trapezoidal. Lateral mesoscutellar spine: absent. Median mesoscutellar spine: absent. Axillular spine: absent. Surface of mesoscutellum: convex throughout. Median longitudinal furrow on mesoscutellum: absent; present. Metascutellum: clearly differentiated. Form of metascutellum: transverse. Posterior margin of metascutellum: straight with a small projection medially. Setation of metascutellum: absent. Metapostnotum: not defined externally. Lateral propodeal projection: present. Median propodeal projection: present. Mesopleural carina: present. Mesal course of acetabular carina: not separating fore coxae. Mesopleural pit: present. Posterodorsal corner of mesopleuron: rounded anteriorly.</p><p>
            <bold><italic>Legs.</italic></bold> Number of mesotibial spurs: 1. Number of metatibial spurs: 1. Dorsal surface of metacoxa: smooth; punctate. Shape of metacoxa: cylindrical, ecarinate. Trochantellus: indicated by transverse sulcus on femur.</p><p>
            <bold><italic>Wings.</italic></bold> Wing development of female: macropterous. Wing development of male: macropterous. Tubular veins in fore wing: present. Bulla of fore wing R: absent. Length of marginal vein of fore wing: more than twice as long as stigmal vein. Origin of r-rs in fore wing: arising from marginal vein along costal margin. Basal vein (Rs+M) in fore wing: absent. Development of R vein in hind wing: complete.</p><p>
            <bold><italic>Metasoma.</italic></bold> Number of external metasomal tergites in female: 6. Number of external metasoma sternites in female: 6. Number of external metasomal tergites in male: <!--PageBreak-->8. Number of external metasomal sternites in male: 8. Shape of metasoma: lanceolate. Laterotergites: present, narrow. Laterosternites: present. <abbrev xmlns:xlink="http://www.w3.org/1999/xlink" xlink:title="metasomal tergite 1" id="ABBRID0EULAE" xlink:type="simple">T1</abbrev> of female: flat; medially convex as a small hump anteriorly. Relative size of metasomal segments: <abbrev xmlns:xlink="http://www.w3.org/1999/xlink" xlink:title="metasomal tergite 3" id="ABBRID0EYLAE" xlink:type="simple">T3</abbrev> longest, <abbrev xmlns:xlink="http://www.w3.org/1999/xlink" xlink:title="metasomal tergite 2" id="ABBRID0E3LAE" xlink:type="simple">T2</abbrev> and <abbrev xmlns:xlink="http://www.w3.org/1999/xlink" xlink:title="metasomal tergite 4" id="ABBRID0EAMAE" xlink:type="simple">T4</abbrev> subequal in length. Metasomal tergites with basal crenulae: <abbrev xmlns:xlink="http://www.w3.org/1999/xlink" xlink:title="metasomal tergite 2" id="ABBRID0EEMAE" xlink:type="simple">T2</abbrev>. Sublateral carinae on tergites: absent. Median longitudinal carina on metasomal terga: absent. Shape of female <abbrev xmlns:xlink="http://www.w3.org/1999/xlink" xlink:title="metasomal tergite 6" id="ABBRID0EIMAE" xlink:type="simple">T6</abbrev>: flattened. Anterior margin of <abbrev xmlns:xlink="http://www.w3.org/1999/xlink" xlink:title="metasomal sternite 1" id="ABBRID0EMMAE" xlink:type="simple">S1</abbrev>: not produced anteriorly, straight. Felt fields: absent. Ovipositor: <italic><tp:taxon-name><tp:taxon-name-part taxon-name-part-type="genus" reg="Ceratobaeus">Ceratobaeus</tp:taxon-name-part></tp:taxon-name></italic>-type (<xref ref-type="bibr" rid="B1">Austin and Field 1997</xref>).</p></tp:treatment-sec><tp:treatment-sec sec-type="diagnosis" id="SECID0E2MAE"><title>Diagnosis.</title><p>
            <italic><tp:taxon-name><tp:taxon-name-part taxon-name-part-type="genus" reg="Habroteleia">Habroteleia</tp:taxon-name-part></tp:taxon-name></italic> can be separated from other scelionines by the combination of the following characters: epomial carina present; malar and facial striae absent; marginal vein many times longer than stigmal vein; postmarginal vein (R1) absent or rudimentary; propodeum with lateral and median projections; <abbrev xmlns:xlink="http://www.w3.org/1999/xlink" xlink:title="metasomal tergite 6" id="ABBRID0EINAE" xlink:type="simple">T6</abbrev> in females strongly depressed dorsoventrally to form a flat triangle; male antenna without tyloid (<xref ref-type="bibr" rid="B8">Chen et al. 2013</xref>).</p><p>The wing venation and large size of <italic><tp:taxon-name><tp:taxon-name-part taxon-name-part-type="genus" reg="Habroteleia">Habroteleia</tp:taxon-name-part></tp:taxon-name></italic> make it a relatively easy genus to identify. In all species of <italic><tp:taxon-name><tp:taxon-name-part taxon-name-part-type="genus" reg="Habroteleia">Habroteleia</tp:taxon-name-part></tp:taxon-name></italic> the marginal vein is many times longer than the stigmal vein and the postmarginal vein is very short or absent. <italic><tp:taxon-name><tp:taxon-name-part taxon-name-part-type="genus" reg="Macroteleia">Macroteleia</tp:taxon-name-part></tp:taxon-name></italic> and <italic><tp:taxon-name><tp:taxon-name-part taxon-name-part-type="genus" reg="Triteleia">Triteleia</tp:taxon-name-part></tp:taxon-name></italic> share the presence of a long marginal vein, though in the latter genus it is variable and the marginal and stigmal veins can be of similar length. However, both <italic><tp:taxon-name><tp:taxon-name-part taxon-name-part-type="genus" reg="Macroteleia">Macroteleia</tp:taxon-name-part></tp:taxon-name></italic> and <italic><tp:taxon-name><tp:taxon-name-part taxon-name-part-type="genus" reg="Triteleia">Triteleia</tp:taxon-name-part></tp:taxon-name></italic> have a well-developed postmarginal vein. <italic><tp:taxon-name><tp:taxon-name-part taxon-name-part-type="genus" reg="Habroteleia">Habroteleia</tp:taxon-name-part></tp:taxon-name></italic> also differs from these genera in that it has a <italic><tp:taxon-name><tp:taxon-name-part taxon-name-part-type="genus" reg="Ceratobaeus">Ceratobaeus</tp:taxon-name-part></tp:taxon-name></italic>-type ovipositor (<xref ref-type="bibr" rid="B1">Austin and Field 1997</xref>). The complexity of this system suggests that while these three genera are quite similar in external appearance, in fact they may not be closely related at all. Alternatively, it implies that the ovipositor system is much more labile than expected. Unfortunately, <italic><tp:taxon-name><tp:taxon-name-part taxon-name-part-type="genus" reg="Habroteleia">Habroteleia</tp:taxon-name-part></tp:taxon-name></italic> was not included among the taxa in the phylogenetic analysis of <xref ref-type="bibr" rid="B30">Murphy et al. (2007)</xref>, and we therefore do not have an independent assessment of its relations. The structure of the ovipositor is of limited use for separating <italic><tp:taxon-name><tp:taxon-name-part taxon-name-part-type="genus" reg="Habroteleia">Habroteleia</tp:taxon-name-part></tp:taxon-name></italic> from <italic><tp:taxon-name><tp:taxon-name-part taxon-name-part-type="genus" reg="Triteleia">Triteleia</tp:taxon-name-part></tp:taxon-name></italic> because it is rarely extruded in preserved specimens of the latter, and it is not obvious from external morphology (e.g. visibility of <abbrev xmlns:xlink="http://www.w3.org/1999/xlink" xlink:title="metasomal tergite 7" id="ABBRID0EHQAE" xlink:type="simple">T7</abbrev> in females) that <italic><tp:taxon-name><tp:taxon-name-part taxon-name-part-type="genus" reg="Habroteleia">Habroteleia</tp:taxon-name-part></tp:taxon-name></italic> has a <italic><tp:taxon-name><tp:taxon-name-part taxon-name-part-type="genus" reg="Ceratobaeus">Ceratobaeus</tp:taxon-name-part></tp:taxon-name></italic>-type ovipositor. <xref ref-type="bibr" rid="B8">Chen et al. (2013)</xref> provided a key to separate these genera which we here present again.</p></tp:treatment-sec><ref-list><ref id="B13"><mixed-citation xmlns:xlink="http://www.w3.org/1999/xlink" xlink:type="simple">
          <person-group><name name-style="western"><surname>Kieffer</surname><given-names>JJ</given-names></name></person-group> (<year>1908</year>) <article-title>Revision des <tp:taxon-name><tp:taxon-name-part taxon-name-part-type="family">Scelionidae</tp:taxon-name-part></tp:taxon-name> (Hyménoptères). Annales de la Société Scientifique de Bruxelles.</article-title> <source>Mémoires</source> <volume>32</volume>: <fpage>111</fpage>–<lpage>250</lpage>.</mixed-citation></ref><ref id="B7"><mixed-citation xmlns:xlink="http://www.w3.org/1999/xlink" xlink:type="simple">
          <person-group><name name-style="western"><surname>Brues</surname><given-names>CT</given-names></name></person-group> (<year>1908</year>) <article-title><tp:taxon-name><tp:taxon-name-part taxon-name-part-type="order">Hymenoptera</tp:taxon-name-part></tp:taxon-name>. Fam. <tp:taxon-name><tp:taxon-name-part taxon-name-part-type="family">Scelionidae</tp:taxon-name-part></tp:taxon-name>.</article-title> <source>Genera Insectorum</source> <volume>80</volume>: <fpage>1</fpage>–<lpage>59</lpage>.</mixed-citation></ref><ref id="B14"><mixed-citation xmlns:xlink="http://www.w3.org/1999/xlink" xlink:type="simple">
          <person-group><name name-style="western"><surname>Kieffer</surname><given-names>JJ</given-names></name></person-group> (<year>1910</year>) <article-title><tp:taxon-name><tp:taxon-name-part taxon-name-part-type="order">Hymenoptera</tp:taxon-name-part></tp:taxon-name>. Fam. <tp:taxon-name><tp:taxon-name-part taxon-name-part-type="family">Scelionidae</tp:taxon-name-part></tp:taxon-name>. Addenda et corrigenda.</article-title> <source>Genera Insectorum</source> <volume>80</volume>: <fpage>61</fpage>–<lpage>112</lpage>.</mixed-citation></ref><ref id="B15"><mixed-citation xmlns:xlink="http://www.w3.org/1999/xlink" xlink:type="simple">
          <person-group><name name-style="western"><surname>Kieffer</surname><given-names>JJ</given-names></name></person-group> (<year>1913</year>) <article-title>Serphides des Îles Philippines.</article-title> <source><tp:taxon-name><tp:taxon-name-part taxon-name-part-type="class">Insecta</tp:taxon-name-part></tp:taxon-name></source> <volume>3</volume>: <fpage>253</fpage>–<lpage>462</lpage>.</mixed-citation></ref><ref id="B17"><mixed-citation xmlns:xlink="http://www.w3.org/1999/xlink" xlink:type="simple">
          <person-group><name name-style="western"><surname>Kieffer</surname><given-names>JJ</given-names></name></person-group> (<year>1926</year>) <source><tp:taxon-name><tp:taxon-name-part taxon-name-part-type="family">Scelionidae</tp:taxon-name-part></tp:taxon-name>. Das Tierreich. Vol. 48.</source> <publisher-name>Walter de Gruyter &amp; Co.</publisher-name>, <publisher-loc>Berlin</publisher-loc>, <size units="page">885 pp</size>.</mixed-citation></ref><ref id="B29"><mixed-citation xmlns:xlink="http://www.w3.org/1999/xlink" xlink:type="simple">
          <person-group><name name-style="western"><surname>Muesebeck</surname><given-names>CFW</given-names></name><name name-style="western"><surname>Walkley</surname><given-names>LM</given-names></name></person-group> (<year>1956</year>) <article-title>Type species of the genera and subgenera of parasitic wasps comprising the superfamily <tp:taxon-name><tp:taxon-name-part taxon-name-part-type="superfamily">Proctotrupoidea</tp:taxon-name-part></tp:taxon-name> (order <tp:taxon-name><tp:taxon-name-part taxon-name-part-type="order">Hymenoptera</tp:taxon-name-part></tp:taxon-name>). Proceedings of the U.S.</article-title> <source>National Museum</source> <volume>105</volume>: <fpage>319</fpage>–<lpage>419</lpage>. <ext-link xlink:type="simple" ext-link-type="doi" xlink:href="10.5479/si.00963801.3359.319">https://doi.org/10.5479/si.00963801.3359.319</ext-link></mixed-citation></ref><ref id="B3"><mixed-citation xmlns:xlink="http://www.w3.org/1999/xlink" xlink:type="simple">
          <person-group><name name-style="western"><surname>Baltazar</surname><given-names>CR</given-names></name></person-group> (<year>1961</year>) <article-title>New generic synonyms in parasitic <tp:taxon-name><tp:taxon-name-part taxon-name-part-type="order">Hymenoptera</tp:taxon-name-part></tp:taxon-name>.</article-title> <source>Philippine Journal of Science</source> <volume>90</volume>: <fpage>391</fpage>–<lpage>395</lpage>.</mixed-citation></ref><ref id="B4"><mixed-citation xmlns:xlink="http://www.w3.org/1999/xlink" xlink:type="simple">
          <person-group><name name-style="western"><surname>Baltazar</surname><given-names>CR</given-names></name></person-group> (<year>1966</year>) <article-title>A catalogue of Philippine <tp:taxon-name><tp:taxon-name-part taxon-name-part-type="order">Hymenoptera</tp:taxon-name-part></tp:taxon-name> (with a bibliography, 1758–1963).</article-title> <source>Pacific Insects Monographs</source> <volume>8</volume>: <fpage>1</fpage>–<lpage>488</lpage>.</mixed-citation></ref><ref id="B25"><mixed-citation xmlns:xlink="http://www.w3.org/1999/xlink" xlink:type="simple">
          <person-group><name name-style="western"><surname>Masner</surname><given-names>L</given-names></name></person-group> (<year>1976</year>) <article-title>Revisionary notes and keys to world genera of <tp:taxon-name><tp:taxon-name-part taxon-name-part-type="family">Scelionidae</tp:taxon-name-part></tp:taxon-name> (<tp:taxon-name><tp:taxon-name-part taxon-name-part-type="order">Hymenoptera</tp:taxon-name-part></tp:taxon-name>: <tp:taxon-name><tp:taxon-name-part taxon-name-part-type="superfamily">Proctotrupoidea</tp:taxon-name-part></tp:taxon-name>).</article-title> <source>Memoirs of the Entomological Society of Canada</source> <volume>97</volume>: <fpage>1</fpage>–<lpage>87</lpage>. <ext-link xlink:type="simple" ext-link-type="doi" xlink:href="10.4039/entm10897fv">https://doi.org/10.4039/entm10897fv</ext-link></mixed-citation></ref><ref id="B24"><mixed-citation xmlns:xlink="http://www.w3.org/1999/xlink" xlink:type="simple">
          <person-group><name name-style="western"><surname>Mani</surname><given-names>MS</given-names></name><name name-style="western"><surname>Sharma</surname><given-names>SK</given-names></name></person-group> (<year>1982</year>) <article-title><tp:taxon-name><tp:taxon-name-part taxon-name-part-type="superfamily">Proctotrupoidea</tp:taxon-name-part></tp:taxon-name> (<tp:taxon-name><tp:taxon-name-part taxon-name-part-type="order">Hymenoptera</tp:taxon-name-part></tp:taxon-name>) from India. A review.</article-title> <source>Oriental Insects</source> <volume>16</volume>: <fpage>135</fpage>–<lpage>258</lpage>. <ext-link xlink:type="simple" ext-link-type="doi" xlink:href="10.1080/00305316.1982.10434314">https://doi.org/10.1080/00305316.1982.10434314</ext-link></mixed-citation></ref><ref id="B10"><mixed-citation xmlns:xlink="http://www.w3.org/1999/xlink" xlink:type="simple">
          <person-group><name name-style="western"><surname>Johnson</surname><given-names>NF</given-names></name></person-group> (<year>1992</year>) <article-title>Catalog of world <tp:taxon-name><tp:taxon-name-part taxon-name-part-type="superfamily">Proctotrupoidea</tp:taxon-name-part></tp:taxon-name> excluding <tp:taxon-name><tp:taxon-name-part taxon-name-part-type="family">Platygastridae</tp:taxon-name-part></tp:taxon-name>.</article-title> <source>Memoirs of the American Entomological Institute</source> <volume>51</volume>: <fpage>1</fpage>–<lpage>825</lpage>.</mixed-citation></ref><ref id="B1"><mixed-citation xmlns:xlink="http://www.w3.org/1999/xlink" xlink:type="simple">
          <person-group><name name-style="western"><surname>Austin</surname><given-names>AD</given-names></name><name name-style="western"><surname>Field</surname><given-names>SA</given-names></name></person-group> (<year>1997</year>) <article-title>The ovipositor system of scelionid and platygastrid wasps (<tp:taxon-name><tp:taxon-name-part taxon-name-part-type="order">Hymenoptera</tp:taxon-name-part></tp:taxon-name>: <tp:taxon-name><tp:taxon-name-part taxon-name-part-type="superfamily">Platygastroidea</tp:taxon-name-part></tp:taxon-name>): comparative morphology and phylogenetic implications.</article-title> <source>Invertebrate Taxonomy</source> <volume>11</volume>: <fpage>1</fpage>–<lpage>87</lpage>. <ext-link xlink:type="simple" ext-link-type="doi" xlink:href="10.1071/IT95048">https://doi.org/10.1071/IT95048</ext-link></mixed-citation></ref><ref id="B23"><mixed-citation xmlns:xlink="http://www.w3.org/1999/xlink" xlink:type="simple">
          <person-group><name name-style="western"><surname>Lê</surname><given-names>XH</given-names></name></person-group> (<year>2000</year>) <source>Egg-parasites of family <tp:taxon-name><tp:taxon-name-part taxon-name-part-type="family">Scelionidae</tp:taxon-name-part></tp:taxon-name> (<tp:taxon-name><tp:taxon-name-part taxon-name-part-type="order">Hymenoptera</tp:taxon-name-part></tp:taxon-name>). Fauna of Vietnam, vol. 3.</source> <publisher-name>Science and Technics Publishing House</publisher-name>, <publisher-loc>Hanoi</publisher-loc>, <size units="page">386 pp</size>.</mixed-citation></ref><ref id="B19"><mixed-citation xmlns:xlink="http://www.w3.org/1999/xlink" xlink:type="simple">
          <person-group><name name-style="western"><surname>Kononova</surname><given-names>SV</given-names></name><name name-style="western"><surname>Kozlov</surname><given-names>MA</given-names></name></person-group> (<year>2008</year>) <source>[Scelionids of the Palearctic (<tp:taxon-name><tp:taxon-name-part taxon-name-part-type="order">Hymenoptera</tp:taxon-name-part></tp:taxon-name>, <tp:taxon-name><tp:taxon-name-part taxon-name-part-type="family">Scelionidae</tp:taxon-name-part></tp:taxon-name>). Subfamily <tp:taxon-name><tp:taxon-name-part taxon-name-part-type="subfamily">Scelioninae</tp:taxon-name-part></tp:taxon-name>.</source> <publisher-name>] Tovarishchestvo Nauchnykh Izdanii KMK</publisher-name>, <publisher-loc>Saint Petersburg</publisher-loc>, <size units="page">489 pp</size>.</mixed-citation></ref><ref id="B8"><mixed-citation xmlns:xlink="http://www.w3.org/1999/xlink" xlink:type="simple">
          <person-group><name name-style="western"><surname>Chen</surname><given-names>H</given-names></name><name name-style="western"><surname>Johnson</surname><given-names>NF</given-names></name><name name-style="western"><surname>Masner</surname><given-names>L</given-names></name><name name-style="western"><surname>Xu</surname><given-names>Z</given-names></name></person-group> (<year>2013</year>) <article-title>The genus <italic><tp:taxon-name><tp:taxon-name-part taxon-name-part-type="genus">Macroteleia</tp:taxon-name-part></tp:taxon-name></italic> Westwood (<tp:taxon-name><tp:taxon-name-part taxon-name-part-type="order">Hymenoptera</tp:taxon-name-part></tp:taxon-name>, <tp:taxon-name><tp:taxon-name-part taxon-name-part-type="family">Platygastridae</tp:taxon-name-part></tp:taxon-name> s.l., <tp:taxon-name><tp:taxon-name-part taxon-name-part-type="subfamily">Scelioninae</tp:taxon-name-part></tp:taxon-name>) from China.</article-title> <source>Zookeys</source> <volume>300</volume>: <fpage>1</fpage>–<lpage>98</lpage>. <ext-link xlink:type="simple" ext-link-type="doi" xlink:href="10.3897/zookeys.313.5106">https://doi.org/10.3897/zookeys.313.5106</ext-link></mixed-citation></ref><ref id="B16"><mixed-citation xmlns:xlink="http://www.w3.org/1999/xlink" xlink:type="simple">
          <person-group><name name-style="western"><surname>Kieffer</surname><given-names>JJ</given-names></name></person-group> (<year>1916</year>) <article-title>Neue Scelioniden aus den Philippinen-Inseln.</article-title> <source>Brotéria</source> <volume>14</volume>: <fpage>58</fpage>–<lpage>187</lpage>.</mixed-citation></ref><ref id="B30"><mixed-citation xmlns:xlink="http://www.w3.org/1999/xlink" xlink:type="simple">
          <person-group><name name-style="western"><surname>Murphy</surname><given-names>NP</given-names></name><name name-style="western"><surname>Carey</surname><given-names>D</given-names></name><name name-style="western"><surname>Castro</surname><given-names>LR</given-names></name><name name-style="western"><surname>Dowton</surname><given-names>M</given-names></name><name name-style="western"><surname>Austin</surname><given-names>AD</given-names></name></person-group> (<year>2007</year>) <article-title>Phylogeny of the platygastroid wasps (<tp:taxon-name><tp:taxon-name-part taxon-name-part-type="order">Hymenoptera</tp:taxon-name-part></tp:taxon-name>) based on sequences from the 18S rRNA, 28S rRNA and cytochrome oxidase <italic>I</italic> genes: implications for the evolution of the ovipositor system and host relationships.</article-title> <source>Biological Journal of the Linnean Society</source> <volume>91</volume>: <fpage>653</fpage>–<lpage>669</lpage>. <ext-link xlink:type="simple" ext-link-type="doi" xlink:href="10.1111/j.1095-8312.2007.00825.x">https://doi.org/10.1111/j.1095-8312.2007.00825.x</ext-link></mixed-citation></ref></ref-list></tp:taxon-treatment>
