# Supplementary material for: Revision of the world species of the genus Habroteleia Kieffer (Hymenoptera, Platygastridae, Scelioninae)
Source: Zookeys. 2018 Jan 17;(730):87–122. doi: 10.3897/zookeys.730.21846 (PMC5799745; doi:10.3897/zookeys.730.21846)
Supplement: XML Treatment for Habroteleia flavipes [file zookeys.730.21846-treatment3.xml]

<!DOCTYPE tp:taxon-treatment
  PUBLIC "-//TaxonX//DTD Taxonomic Treatment Publishing DTD v0 20100105//EN" "tax-treatment-NSO.dtd">
<tp:taxon-treatment xmlns:tp="http://www.plazi.org/taxpub"><tp:treatment-meta><kwd-group><label>Taxon classification</label><kwd><named-content xmlns:xlink="http://www.w3.org/1999/xlink" content-type="kingdom">Animalia</named-content></kwd><kwd><named-content xmlns:xlink="http://www.w3.org/1999/xlink" content-type="order">Hymenoptera</named-content></kwd><kwd><named-content xmlns:xlink="http://www.w3.org/1999/xlink" content-type="family">Platygastridae</named-content></kwd></kwd-group><mixed-citation publication-type="journal"><person-group><name><surname>Chen</surname><given-names>Hua-yan</given-names></name><name><surname>Talamas</surname><given-names>Elijah J.</given-names></name><name><surname>Masner</surname><given-names>Lubomír</given-names></name><name><surname>Johnson</surname><given-names>Norman F.</given-names></name></person-group><article-title>Revision of the world species of the genus <italic><tp:taxon-name><tp:taxon-name-part taxon-name-part-type="genus" reg="Habroteleia">Habroteleia</tp:taxon-name-part></tp:taxon-name></italic> Kieffer (<tp:taxon-name><tp:taxon-name-part taxon-name-part-type="order">Hymenoptera</tp:taxon-name-part></tp:taxon-name>, <tp:taxon-name><tp:taxon-name-part taxon-name-part-type="family">Platygastridae</tp:taxon-name-part></tp:taxon-name>, <tp:taxon-name><tp:taxon-name-part taxon-name-part-type="subfamily">Scelioninae</tp:taxon-name-part></tp:taxon-name>)</article-title><source>Zookeys</source><day>17</day><month>1</month><year>2018</year><volume>2018</volume><issue>730</issue><fpage>87</fpage><lpage>122</lpage><pub-id pub-id-type="doi">10.3897/zookeys.730.21846</pub-id></mixed-citation></tp:treatment-meta><tp:nomenclature><tp:taxon-name>
            <tp:taxon-name-part taxon-name-part-type="genus" reg="Habroteleia">Habroteleia</tp:taxon-name-part>
            <tp:taxon-name-part taxon-name-part-type="species" reg="flavipes">flavipes</tp:taxon-name-part>
            <object-id xmlns:xlink="http://www.w3.org/1999/xlink" content-type="zoobank" xlink:type="simple">http://zoobank.org/ACD49F55-9F4E-4C91-A044-22DCC0428FF6</object-id>
            <object-id xmlns:xlink="http://www.w3.org/1999/xlink" xlink:type="simple">http://bioguid.osu.edu/xbiod_concepts/4535</object-id>
          </tp:taxon-name><tp:taxon-authority>Kieffer</tp:taxon-authority><xref ref-type="fig" rid="F1">Figures 6</xref><xref ref-type="fig" rid="F3">, 11–16</xref><xref ref-type="fig" rid="F4">, 17–22</xref><xref ref-type="fig" rid="F5">, 23–28</xref><xref ref-type="fig" rid="F6">, 29–34</xref><xref ref-type="fig" rid="F7">, 35–40</xref><xref ref-type="fig" rid="F16">, 88</xref><!--PageBreak--><tp:nomenclature-citation-list><tp:nomenclature-citation><tp:taxon-name>
                <tp:taxon-name-part taxon-name-part-type="genus" reg="Habroteleia">Habroteleia</tp:taxon-name-part> <tp:taxon-name-part taxon-name-part-type="species" reg="flavipes">flavipes</tp:taxon-name-part></tp:taxon-name><comment>Kieffer, 1905: 15 (original description, keyed); <xref ref-type="bibr" rid="B17">Kieffer 1926</xref>: 363 (description, keyed); <xref ref-type="bibr" rid="B6">Bin 1974</xref>: 455 (type information); <xref ref-type="bibr" rid="B10">Johnson 1992</xref>: 399 (cataloged, type information).</comment></tp:nomenclature-citation><tp:nomenclature-citation><tp:taxon-name>
                <tp:taxon-name-part taxon-name-part-type="genus" reg="Habroteleia">Habroteleia</tp:taxon-name-part> <tp:taxon-name-part taxon-name-part-type="species" reg="browni">browni</tp:taxon-name-part></tp:taxon-name><comment>Crawford, 1910: 125 (original description); <xref ref-type="bibr" rid="B17">Kieffer 1926</xref>: 363, 364 (description, keyed); <xref ref-type="bibr" rid="B4">Baltazar 1966</xref>: 177 (cataloged, synonymy, type information, distribution); <xref ref-type="bibr" rid="B27">Masner and Muesebeck 1968</xref>: 37 (type information); <xref ref-type="bibr" rid="B10">Johnson 1992</xref>: 399 (cataloged, type information), <bold>syn. n.</bold></comment></tp:nomenclature-citation><tp:nomenclature-citation><tp:taxon-name>
                <tp:taxon-name-part taxon-name-part-type="genus" reg="Habroteleia"/><tp:taxon-name-part taxon-name-part-type="species" reg="browni"/></tp:taxon-name><comment><ext-link xmlns:xlink="http://www.w3.org/1999/xlink" xlink:type="simple" ext-link-type="uri" xlink:href="http://zoobank.org/EC09DB18-92D9-4FB1-B986-3F7EAD7D54E4">http://zoobank.org/EC09DB18-92D9-4FB1-B986-3F7EAD7D54E4</ext-link></comment></tp:nomenclature-citation><tp:nomenclature-citation><tp:taxon-name>
            	<tp:taxon-name-part taxon-name-part-type="genus" reg="Habroteleia"/><tp:taxon-name-part taxon-name-part-type="species" reg="browni"/></tp:taxon-name><comment><ext-link xmlns:xlink="http://www.w3.org/1999/xlink" xlink:type="simple" ext-link-type="uri" xlink:href="http://bioguid.osu.edu/xbiod_concepts/4534">http://bioguid.osu.edu/xbiod_concepts/4534</ext-link></comment></tp:nomenclature-citation><tp:nomenclature-citation><tp:taxon-name>
                <tp:taxon-name-part taxon-name-part-type="genus" reg="Chrestoteleia">Chrestoteleia</tp:taxon-name-part> <tp:taxon-name-part taxon-name-part-type="species" reg="bakeri">Bakeri</tp:taxon-name-part></tp:taxon-name><comment>Kieffer, 1913: 389 (original description); <xref ref-type="bibr" rid="B11">Kelner-Pillault 1958</xref>: 150 (type information); <xref ref-type="bibr" rid="B10">Johnson 1992</xref>: 399 (type information), <bold>syn. n.</bold></comment></tp:nomenclature-citation><tp:nomenclature-citation><tp:taxon-name>
                <tp:taxon-name-part taxon-name-part-type="genus" reg="Chrestoteleia"/><tp:taxon-name-part taxon-name-part-type="species" reg="bakeri"/></tp:taxon-name><comment><ext-link xmlns:xlink="http://www.w3.org/1999/xlink" xlink:type="simple" ext-link-type="uri" xlink:href="http://zoobank.org/F18A3905-9A5A-4755-A56A-5379E8564044">http://zoobank.org/F18A3905-9A5A-4755-A56A-5379E8564044</ext-link></comment></tp:nomenclature-citation><tp:nomenclature-citation><tp:taxon-name>
            	<tp:taxon-name-part taxon-name-part-type="genus" reg="Chrestoteleia"/><tp:taxon-name-part taxon-name-part-type="species" reg="bakeri"/></tp:taxon-name><comment><ext-link xmlns:xlink="http://www.w3.org/1999/xlink" xlink:type="simple" ext-link-type="uri" xlink:href="http://bioguid.osu.edu/xbiod_concepts/8935">http://bioguid.osu.edu/xbiod_concepts/8935</ext-link></comment></tp:nomenclature-citation><tp:nomenclature-citation><tp:taxon-name>
                <tp:taxon-name-part taxon-name-part-type="genus" reg="Chrestoteleia">Chrestoteleia</tp:taxon-name-part> <tp:taxon-name-part taxon-name-part-type="species" reg="bakeri">bakeri</tp:taxon-name-part></tp:taxon-name><comment>Kieffer: Kieffer, 1926: 443 (description, keyed); <xref ref-type="bibr" rid="B4">Baltazar 1966</xref>: 177 (junior synonym of <tp:taxon-name><tp:taxon-name-part taxon-name-part-type="genus" reg="Habroteleia">Habroteleia</tp:taxon-name-part> <tp:taxon-name-part taxon-name-part-type="species" reg="browni">browni</tp:taxon-name-part></tp:taxon-name> Crawford); <xref ref-type="bibr" rid="B4">Baltazar 1966</xref>: 182 (cataloged, type information, distribution).</comment></tp:nomenclature-citation><tp:nomenclature-citation><tp:taxon-name>
                <tp:taxon-name-part taxon-name-part-type="genus" reg="Habroteleia">Habroteleia</tp:taxon-name-part> <tp:taxon-name-part taxon-name-part-type="species" reg="bakeri">bakeri</tp:taxon-name-part></tp:taxon-name><comment>(Kieffer): <xref ref-type="bibr" rid="B3">Baltazar 1961</xref>: 395 (generic transfer, diagnosis).</comment></tp:nomenclature-citation><tp:nomenclature-citation><tp:taxon-name>
                <tp:taxon-name-part taxon-name-part-type="genus" reg="Habroteleia">Habroteleia</tp:taxon-name-part> <tp:taxon-name-part taxon-name-part-type="species" reg="bharatensis">bharatensis</tp:taxon-name-part></tp:taxon-name><comment>Saraswat, 1978: 7 (original description); <xref ref-type="bibr" rid="B24">Mani and Sharma 1982</xref>: 167 (description); <xref ref-type="bibr" rid="B10">Johnson 1992</xref>: 398 (cataloged), <bold>syn. n.</bold></comment></tp:nomenclature-citation><tp:nomenclature-citation><tp:taxon-name>
                <tp:taxon-name-part taxon-name-part-type="genus" reg="Habroteleia"/><tp:taxon-name-part taxon-name-part-type="species" reg="bharatensis"/></tp:taxon-name><comment><ext-link xmlns:xlink="http://www.w3.org/1999/xlink" xlink:type="simple" ext-link-type="uri" xlink:href="http://zoobank.org/309A96B1-1DCA-45CA-B1AB-1D6E570C7E07">http://zoobank.org/309A96B1-1DCA-45CA-B1AB-1D6E570C7E07</ext-link></comment></tp:nomenclature-citation><tp:nomenclature-citation><tp:taxon-name>
                <tp:taxon-name-part taxon-name-part-type="genus" reg="Habroteleia"/><tp:taxon-name-part taxon-name-part-type="species" reg="bharatensis"/></tp:taxon-name><comment><ext-link xmlns:xlink="http://www.w3.org/1999/xlink" xlink:type="simple" ext-link-type="uri" xlink:href="http://bioguid.osu.edu/xbiod_concepts/4533">http://bioguid.osu.edu/xbiod_concepts/4533</ext-link></comment></tp:nomenclature-citation><tp:nomenclature-citation><tp:taxon-name>
                <tp:taxon-name-part taxon-name-part-type="genus" reg="Triteleia">Triteleia</tp:taxon-name-part> <tp:taxon-name-part taxon-name-part-type="species" reg="kotturensis">kotturensis</tp:taxon-name-part></tp:taxon-name><comment>Sharma, 1981: 447 (original description), <bold>syn. n.</bold></comment></tp:nomenclature-citation><tp:nomenclature-citation><tp:taxon-name>
                <tp:taxon-name-part taxon-name-part-type="genus" reg="Triteleia"/><tp:taxon-name-part taxon-name-part-type="species" reg="kotturensis"/></tp:taxon-name><comment><ext-link xmlns:xlink="http://www.w3.org/1999/xlink" xlink:type="simple" ext-link-type="uri" xlink:href="http://zoobank.org/28DFECE9-8723-4ACA-BB61-96B11C9546A8">http://zoobank.org/28DFECE9-8723-4ACA-BB61-96B11C9546A8</ext-link></comment></tp:nomenclature-citation><tp:nomenclature-citation><tp:taxon-name>
                <tp:taxon-name-part taxon-name-part-type="genus" reg="Triteleia"/><tp:taxon-name-part taxon-name-part-type="species" reg="kotturensis"/></tp:taxon-name><comment><ext-link xmlns:xlink="http://www.w3.org/1999/xlink" xlink:type="simple" ext-link-type="uri" xlink:href="http://bioguid.osu.edu/xbiod_concepts/8940">http://bioguid.osu.edu/xbiod_concepts/8940</ext-link></comment></tp:nomenclature-citation><tp:nomenclature-citation><tp:taxon-name>
                <tp:taxon-name-part taxon-name-part-type="genus" reg="Habroteleia">Habroteleia</tp:taxon-name-part> <tp:taxon-name-part taxon-name-part-type="species" reg="kotturensis">kotturensis</tp:taxon-name-part></tp:taxon-name><comment>(Sharma): <xref ref-type="bibr" rid="B24">Mani and Sharma 1982</xref>: 168 (description, generic transfer); <xref ref-type="bibr" rid="B10">Johnson 1992</xref>: 399 (cataloged, type information)</comment></tp:nomenclature-citation></tp:nomenclature-citation-list></tp:nomenclature><tp:treatment-sec sec-type="description" id="SECID0EHCBG"><title>Description.</title><p>Body length of female: 4.36–4.72 mm (n=20). Body length of male: 4.15–4.52 mm (n=20). Length of <abbrev xmlns:xlink="http://www.w3.org/1999/xlink" xlink:title="antennomere 3" id="ABBRID0ENCBG" xlink:type="simple">A3</abbrev> in male: longer than <abbrev xmlns:xlink="http://www.w3.org/1999/xlink" xlink:title="antennomere 2" id="ABBRID0ERCBG" xlink:type="simple">A2</abbrev>. Punctation of frons above antennal scrobe: dense. Sculpture of antennal scrobe: punctate rugose to smooth. Central keel: absent. Sculpture of ventrolateral frons: punctate rugose. Occipital carina: complete. Sculpture of posterior vertex: densely punctate to punctate rugose. Sculpture of gena: densely punctate to punctate rugose. Sculpture of occiput: punctate rugose.</p><p>Color of mesosoma: black. Sculpture of dorsal pronotal area: punctate rugose. Sculpture of lateral pronotal area: densely punctate. Sculpture of netrion: anterior half rugulose, posterior half smooth. Setae of netrion: dense throughout. Sculpture of notaulus: contiguously punctate. Sculpture of mesoscutal midlobe: largely punctate rugose, with a medial furrow and smooth areas laterally. Sculpture of lateral lobe of mesoscutum: sparsely punctate. Sculpture of lateral propodeal area: rugose. Setation of mesoscutellum: dense. Sculpture of mesoscutellum: coarsely punctate rugose. Median propodeal projection: short. Mesopleural carina: distinct. Sculpture of mesepisternum anteroventral to mesopleural depression: punctate rugose. Sculpture of dorsal metapleural area: smooth to rugulose. Sculpture of ventral metapleural area: punctate rugose. Setation of ventral metapleural area: dense. Color of legs: orange-yellow to dark brown; dark brown to black. Sculpture of hind coxa: densely punctate.</p><p>Color of metasoma: black; black with <abbrev xmlns:xlink="http://www.w3.org/1999/xlink" xlink:title="metasomal tergite 3" id="ABBRID0E4CBG" xlink:type="simple">T3</abbrev>–<abbrev xmlns:xlink="http://www.w3.org/1999/xlink" xlink:title="metasomal tergite 4" id="ABBRID0EBDBG" xlink:type="simple">T4</abbrev> and <abbrev xmlns:xlink="http://www.w3.org/1999/xlink" xlink:title="metasomal sternite 2" id="ABBRID0EFDBG" xlink:type="simple">S2</abbrev>–<abbrev xmlns:xlink="http://www.w3.org/1999/xlink" xlink:title="metasomal sternite 5" id="ABBRID0EJDBG" xlink:type="simple">S5</abbrev> partly brown to yellow. <abbrev xmlns:xlink="http://www.w3.org/1999/xlink" xlink:title="metasomal tergite 1" id="ABBRID0ENDBG" xlink:type="simple">T1</abbrev> horn in female: present. Sculpture of posterior margin of <abbrev xmlns:xlink="http://www.w3.org/1999/xlink" xlink:title="metasomal tergite 1" id="ABBRID0ERDBG" xlink:type="simple">T1</abbrev> in female: densely longitudinally striate, punctate rugulose in interstices. Transverse sulcus on <abbrev xmlns:xlink="http://www.w3.org/1999/xlink" xlink:title="metasomal tergite 2" id="ABBRID0EVDBG" xlink:type="simple">T2</abbrev>: present. Sculpture of <abbrev xmlns:xlink="http://www.w3.org/1999/xlink" xlink:title="metasomal tergite 2" id="ABBRID0EZDBG" xlink:type="simple">T2</abbrev>–<abbrev xmlns:xlink="http://www.w3.org/1999/xlink" xlink:title="metasomal tergite 5" id="ABBRID0E4DBG" xlink:type="simple">T5</abbrev>: densely longitudinally striate, with fine punctures in interstices. Sculpture of <abbrev xmlns:xlink="http://www.w3.org/1999/xlink" xlink:title="metasomal tergite 6" id="ABBRID0EBEBG" xlink:type="simple">T6</abbrev> in female: densely longitudinally striate, with fine punctures in interstices. Length of <abbrev xmlns:xlink="http://www.w3.org/1999/xlink" xlink:title="metasomal tergite 6" id="ABBRID0EFEBG" xlink:type="simple">T6</abbrev> in female: distinctly longer than wide. Apex of <abbrev xmlns:xlink="http://www.w3.org/1999/xlink" xlink:title="metasomal tergite 6" id="ABBRID0EJEBG" xlink:type="simple">T6</abbrev> in female: round. Sculpture of <abbrev xmlns:xlink="http://www.w3.org/1999/xlink" xlink:title="metasomal sternite 2" id="ABBRID0ENEBG" xlink:type="simple">S2</abbrev>: longitudinally striate rugose. Sculpture of <abbrev xmlns:xlink="http://www.w3.org/1999/xlink" xlink:title="metasomal tergite 1" id="ABBRID0EREBG" xlink:type="simple">T1</abbrev> in male: densely longitudinally striate, punctate rugulose in interstices. Male T8 apical spine: present.</p><fig id="F1" position="float" orientation="portrait"><label>Figures 1–6.</label><caption><p>
                <bold>1–2</bold> <italic><tp:taxon-name><tp:taxon-name-part taxon-name-part-type="genus" reg="Habroteleia">Habroteleia</tp:taxon-name-part> <tp:taxon-name-part taxon-name-part-type="species" reg="mutabilis">mutabilis</tp:taxon-name-part></tp:taxon-name></italic> sp. n. <bold>1</bold> Paratype (FBA 143219), Propodeum, dorsolateral view <bold>2</bold> Holotype (FBA 070892), Propodeum, dorsolateral view <bold>3</bold> <italic><tp:taxon-name><tp:taxon-name-part taxon-name-part-type="genus" reg="Habroteleia">Habroteleia</tp:taxon-name-part> <tp:taxon-name-part taxon-name-part-type="species" reg="salebra">salebra</tp:taxon-name-part></tp:taxon-name></italic> sp. n., male, paratype (<named-content xmlns:xlink="http://www.w3.org/1999/xlink" content-type="dwc:institutional_code" xlink:type="simple">OSUC</named-content> 688063), Apex of metasoma, dorsal view <bold>4</bold> <italic><tp:taxon-name><tp:taxon-name-part taxon-name-part-type="genus" reg="Habroteleia">Habroteleia</tp:taxon-name-part> <tp:taxon-name-part taxon-name-part-type="species" reg="spinosa">spinosa</tp:taxon-name-part></tp:taxon-name></italic> sp. n., male, paratype (<named-content xmlns:xlink="http://www.w3.org/1999/xlink" content-type="dwc:institutional_code" xlink:type="simple">OSUC</named-content> 232878), Apex of metasoma, dorsal view <bold>5</bold> <italic><tp:taxon-name><tp:taxon-name-part taxon-name-part-type="genus" reg="Habroteleia">Habroteleia</tp:taxon-name-part> <tp:taxon-name-part taxon-name-part-type="species" reg="spinosa">spinosa</tp:taxon-name-part></tp:taxon-name></italic> sp. n., female, holotype (<named-content xmlns:xlink="http://www.w3.org/1999/xlink" content-type="dwc:institutional_code" xlink:type="simple">OSUC</named-content> 232889), Apex of metasoma, dorsal view <bold>6</bold> <italic><tp:taxon-name><tp:taxon-name-part taxon-name-part-type="genus" reg="Habroteleia">Habroteleia</tp:taxon-name-part> <tp:taxon-name-part taxon-name-part-type="species" reg="flavipes">flavipes</tp:taxon-name-part></tp:taxon-name></italic>, male (<named-content xmlns:xlink="http://www.w3.org/1999/xlink" content-type="dwc:institutional_code" xlink:type="simple">OSUC</named-content> 58007), Pronotum, lateral view.</p></caption><graphic xmlns:xlink="http://www.w3.org/1999/xlink" xlink:href="zookeys-730-087-g001.jpg" position="float" orientation="portrait" xlink:type="simple" id="oo_179724.jpg"/></fig><fig id="F2" position="float" orientation="portrait"><label>Figures 7–10.</label><caption><p>
                <italic><tp:taxon-name><tp:taxon-name-part taxon-name-part-type="genus" reg="Baryconus">Baryconus</tp:taxon-name-part> <tp:taxon-name-part taxon-name-part-type="species" reg="vindhiensis">vindhiensis</tp:taxon-name-part></tp:taxon-name></italic>, female, holotype (<ext-link xmlns:xlink="http://www.w3.org/1999/xlink" ext-link-type="uri" xlink:href="http://hol.osu.edu/spmInfo.html?id=USNMENT01197073" xlink:type="simple">USNMENT01197073</ext-link>). <bold>7</bold> Lateral habitus <bold>8</bold> Head, lateral view <bold>9</bold> Dorsal habitus <bold>10</bold> Labels.</p></caption><graphic xmlns:xlink="http://www.w3.org/1999/xlink" xlink:href="zookeys-730-087-g002.jpg" position="float" orientation="portrait" xlink:type="simple" id="oo_179725.jpg"/></fig></tp:treatment-sec><tp:treatment-sec sec-type="diagnosis" id="SECID0E2IBG"><title>Diagnosis.</title><p>This species is most similar to <italic><tp:taxon-name><tp:taxon-name-part taxon-name-part-type="genus" reg="Habroteleia">H.</tp:taxon-name-part> <tp:taxon-name-part taxon-name-part-type="species" reg="persimilis">persimilis</tp:taxon-name-part></tp:taxon-name></italic> but can be distinguished by its short median propodeal projection and longitudinally striate <abbrev xmlns:xlink="http://www.w3.org/1999/xlink" xlink:title="metasomal tergite 6" id="ABBRID0EMJBG" xlink:type="simple">T6</abbrev> in female.</p></tp:treatment-sec><tp:treatment-sec sec-type="distribution" id="SECID0EQJBG"><title>Link to distribution map.</title><p>[<ext-link xmlns:xlink="http://www.w3.org/1999/xlink" xlink:type="simple" ext-link-type="uri" xlink:href="http://hol.osu.edu/map-large.html?id=4535">http://hol.osu.edu/map-large.html?id=4535</ext-link>]</p><fig id="F3" position="float" orientation="portrait"><label>Figures 11–16.</label><caption><p>
                <italic><tp:taxon-name><tp:taxon-name-part taxon-name-part-type="genus" reg="Habroteleia">Habroteleia</tp:taxon-name-part> <tp:taxon-name-part taxon-name-part-type="species" reg="flavipes">flavipes</tp:taxon-name-part></tp:taxon-name></italic>, female, holotype (<named-content xmlns:xlink="http://www.w3.org/1999/xlink" content-type="dwc:institutional_code" xlink:type="simple">MCSN</named-content> 0001). <bold>11</bold> Lateral habitus <bold>12</bold> Head and mesosoma, lateral view <bold>13</bold> Dorsal habitus <bold>14</bold> Head and mesosoma, dorsal view <bold>15</bold> Head, lateral view <bold>16</bold> Metasoma and wings, dorsal view.</p></caption><graphic xmlns:xlink="http://www.w3.org/1999/xlink" xlink:href="zookeys-730-087-g003.jpg" position="float" orientation="portrait" xlink:type="simple" id="oo_179726.jpg"/></fig><fig id="F4" position="float" orientation="portrait"><label>Figures 17–22.</label><caption><p>
                <italic><tp:taxon-name><tp:taxon-name-part taxon-name-part-type="genus" reg="Habroteleia">Habroteleia</tp:taxon-name-part> <tp:taxon-name-part taxon-name-part-type="species" reg="bharatensis">bharatensis</tp:taxon-name-part></tp:taxon-name></italic>, female, holotype (<ext-link xmlns:xlink="http://www.w3.org/1999/xlink" ext-link-type="uri" xlink:href="http://hol.osu.edu/spmInfo.html?id=USNMENT01197132" xlink:type="simple">USNMENT01197132</ext-link>). <bold>17</bold> Lateral habitus <bold>18</bold> Head and mesosoma, lateral view <bold>19</bold> Dorsal habitus <bold>20</bold> Head and mesosoma, dorsal view <bold>21</bold> Head, anterior view <bold>22</bold> Metasoma, dorsal view.</p></caption><graphic xmlns:xlink="http://www.w3.org/1999/xlink" xlink:href="zookeys-730-087-g004.jpg" position="float" orientation="portrait" xlink:type="simple" id="oo_179727.jpg"/></fig></tp:treatment-sec><tp:treatment-sec sec-type="material" id="SECID0EIMBG"><title>Material examined.</title><p>Holotype of <italic><tp:taxon-name><tp:taxon-name-part taxon-name-part-type="genus" reg="Habroteleia">Habroteleia</tp:taxon-name-part> <tp:taxon-name-part taxon-name-part-type="species" reg="flavipes">flavipes</tp:taxon-name-part></tp:taxon-name></italic> Kieffer, female: <bold>INDONESIA</bold>: Sumatera Utara Prov., Sumatra Isl., Pangherang Pisang, X.1890 – III.1891, E. Modigliani, <named-content xmlns:xlink="http://www.w3.org/1999/xlink" content-type="dwc:institutional_code" xlink:type="simple">MCSN</named-content> 0001 (deposited in <named-content xmlns:xlink="http://www.w3.org/1999/xlink" content-type="dwc:institutional_code" xlink:type="simple">MCSN</named-content>). Holotype of <italic><tp:taxon-name><tp:taxon-name-part taxon-name-part-type="genus" reg="Habroteleia">Habroteleia</tp:taxon-name-part> <tp:taxon-name-part taxon-name-part-type="species" reg="bharatensis">bharatensis</tp:taxon-name-part></tp:taxon-name></italic> Saraswat, female: <bold>INDIA</bold>: West Bengal St., 16.4, Poro North, 6.IV–24.IV.1976, M. S. Mani, <ext-link xmlns:xlink="http://www.w3.org/1999/xlink" ext-link-type="uri" xlink:href="http://hol.osu.edu/spmInfo.html?id=USNMENT01197132" xlink:type="simple">USNMENT01197132</ext-link> (deposited in USNM). Syntype of <italic><tp:taxon-name><tp:taxon-name-part taxon-name-part-type="genus" reg="Chrestoteleia">Chrestoteleia</tp:taxon-name-part> <tp:taxon-name-part taxon-name-part-type="species" reg="bakeri">bakeri</tp:taxon-name-part></tp:taxon-name></italic> Kieffer, female: <bold>PHILIPPINES</bold>: Laguna Prov., Los Baños, no date, Baker, ANIC DB 32-020728 (deposited in ANIC). Syntype of <italic><tp:taxon-name><tp:taxon-name-part taxon-name-part-type="genus" reg="Chrestoteleia">Chrestoteleia</tp:taxon-name-part> <tp:taxon-name-part taxon-name-part-type="species" reg="bakeri">Bakeri</tp:taxon-name-part></tp:taxon-name></italic> Kieffer, female: <bold>PHILIPPINES</bold>: Laguna Prov., Los Baños, no date, Baker, <named-content xmlns:xlink="http://www.w3.org/1999/xlink" content-type="dwc:institutional_code" xlink:type="simple">MNHN</named-content> 0013 (deposited in <named-content xmlns:xlink="http://www.w3.org/1999/xlink" content-type="dwc:institutional_code" xlink:type="simple">MNHN</named-content>). Holotype of <italic><tp:taxon-name><tp:taxon-name-part taxon-name-part-type="genus" reg="Habroteleia">Habroteleia</tp:taxon-name-part> <tp:taxon-name-part taxon-name-part-type="species" reg="browni">browni</tp:taxon-name-part></tp:taxon-name></italic> Crawford, female: <bold>PHILIPPINES</bold>: Metropolitan Manila Reg., Manila, no date, R. Brown, USNM Type No. 12894 (deposited in USNM). Holotype of <italic><tp:taxon-name><tp:taxon-name-part taxon-name-part-type="genus" reg="Triteleia">Triteleia</tp:taxon-name-part> <tp:taxon-name-part taxon-name-part-type="species" reg="kotturensis">kotturensis</tp:taxon-name-part></tp:taxon-name></italic> Sharma, female: <bold>INDIA</bold>: Kerala St., 24.8, Kottur, 4.X.1980, M. S. Mani et al., <ext-link xmlns:xlink="http://www.w3.org/1999/xlink" ext-link-type="uri" xlink:href="http://hol.osu.edu/spmInfo.html?id=USNMENT01197074" xlink:type="simple">USNMENT01197074</ext-link> (deposited in USNM). <italic>Other material</italic>: (137 females, 79 males, 1 unknown) <bold>BANGLADESH</bold>: 2 females, <named-content xmlns:xlink="http://www.w3.org/1999/xlink" content-type="dwc:institutional_code" xlink:type="simple">OSUC</named-content> 688056–688057 (<named-content xmlns:xlink="http://www.w3.org/1999/xlink" content-type="dwc:institutional_code" xlink:type="simple">CNCI</named-content>). <bold>BRUNEI</bold>: 1 female, <named-content xmlns:xlink="http://www.w3.org/1999/xlink" content-type="dwc:institutional_code" xlink:type="simple">OSUC</named-content> 232932 (<named-content xmlns:xlink="http://www.w3.org/1999/xlink" content-type="dwc:institutional_code" xlink:type="simple">BPBM</named-content>). <bold>CAMBODIA</bold>: 1 female, <named-content xmlns:xlink="http://www.w3.org/1999/xlink" content-type="dwc:institutional_code" xlink:type="simple">OSUC</named-content> 232935 (<named-content xmlns:xlink="http://www.w3.org/1999/xlink" content-type="dwc:institutional_code" xlink:type="simple">BPBM</named-content>). <bold>CHINA</bold>: 23 females, 7 males, <named-content xmlns:xlink="http://www.w3.org/1999/xlink" content-type="dwc:institutional_code" xlink:type="simple">OSUC</named-content> 232920 (<named-content xmlns:xlink="http://www.w3.org/1999/xlink" content-type="dwc:institutional_code" xlink:type="simple">BPBM</named-content>); <named-content xmlns:xlink="http://www.w3.org/1999/xlink" content-type="dwc:institutional_code" xlink:type="simple">SCAU</named-content> 2010100389, 2010100402, 2010100419, 2010100431, 2010100437, 2010100445–2010100446, 2010100459, 2010100464, 2010100495, 2010100497, 2010100499, 2010100502, 2010100504–2010100505, 2010100508–2010100512, 2010100514, 2010100517–2010100518, 2010100521–2010100522, 2010100524–2010100526, 2010100552 (<named-content xmlns:xlink="http://www.w3.org/1999/xlink" content-type="dwc:institutional_code" xlink:type="simple">SCAU</named-content>). <bold>INDIA</bold>: 1 male, <named-content xmlns:xlink="http://www.w3.org/1999/xlink" content-type="dwc:institutional_code" xlink:type="simple">OSUC</named-content> 688053 (<named-content xmlns:xlink="http://www.w3.org/1999/xlink" content-type="dwc:institutional_code" xlink:type="simple">CNCI</named-content>). <bold>INDONESIA</bold>: 58 females, 23 males, <named-content xmlns:xlink="http://www.w3.org/1999/xlink" content-type="dwc:institutional_code" xlink:type="simple">OSUC</named-content> 232906 (<named-content xmlns:xlink="http://www.w3.org/1999/xlink" content-type="dwc:institutional_code" xlink:type="simple">BPBM</named-content>); <named-content xmlns:xlink="http://www.w3.org/1999/xlink" content-type="dwc:institutional_code" xlink:type="simple">OSUC</named-content> 687960–688009, 688014–688041 (<named-content xmlns:xlink="http://www.w3.org/1999/xlink" content-type="dwc:institutional_code" xlink:type="simple">CNCI</named-content>); <named-content xmlns:xlink="http://www.w3.org/1999/xlink" content-type="dwc:institutional_code" xlink:type="simple">OSUC</named-content> 58007–58008 (<named-content xmlns:xlink="http://www.w3.org/1999/xlink" content-type="dwc:institutional_code" xlink:type="simple">OSUC</named-content>). <bold>LAOS</bold>: <!--PageBreak-->2 females, 3 males, <named-content xmlns:xlink="http://www.w3.org/1999/xlink" content-type="dwc:institutional_code" xlink:type="simple">OSUC</named-content> 687955–687959 (<named-content xmlns:xlink="http://www.w3.org/1999/xlink" content-type="dwc:institutional_code" xlink:type="simple">CNCI</named-content>). <bold>MALAYSIA</bold>: 23 females, 26 males, <named-content xmlns:xlink="http://www.w3.org/1999/xlink" content-type="dwc:institutional_code" xlink:type="simple">OSUC</named-content> 232907–232914, 232916–232919, 232923, 232931, 232933-232934, 232937, 246583 (<named-content xmlns:xlink="http://www.w3.org/1999/xlink" content-type="dwc:institutional_code" xlink:type="simple">BPBM</named-content>); <named-content xmlns:xlink="http://www.w3.org/1999/xlink" content-type="dwc:institutional_code" xlink:type="simple">OSUC</named-content> 687944–687954, 688058-688059 (<named-content xmlns:xlink="http://www.w3.org/1999/xlink" content-type="dwc:institutional_code" xlink:type="simple">CNCI</named-content>); <named-content xmlns:xlink="http://www.w3.org/1999/xlink" content-type="dwc:institutional_code" xlink:type="simple">OSUC</named-content> 491881–491896, 536427 (<named-content xmlns:xlink="http://www.w3.org/1999/xlink" content-type="dwc:institutional_code" xlink:type="simple">OSUC</named-content>); <named-content xmlns:xlink="http://www.w3.org/1999/xlink" content-type="dwc:institutional_code" xlink:type="simple">OSUC</named-content> 179084 (<named-content xmlns:xlink="http://www.w3.org/1999/xlink" content-type="dwc:institutional_code" xlink:type="simple">UCDC</named-content>). <bold>PHILIPPINES</bold>: 1 female, 3 males, <named-content xmlns:xlink="http://www.w3.org/1999/xlink" content-type="dwc:institutional_code" xlink:type="simple">OSUC</named-content> 232925–232928 (<named-content xmlns:xlink="http://www.w3.org/1999/xlink" content-type="dwc:institutional_code" xlink:type="simple">BPBM</named-content>). <bold>SOUTH KOREA</bold>: 7 females, 2 males, 1 unknown, <named-content xmlns:xlink="http://www.w3.org/1999/xlink" content-type="dwc:institutional_code" xlink:type="simple">OSUC</named-content> 687939 (<named-content xmlns:xlink="http://www.w3.org/1999/xlink" content-type="dwc:institutional_code" xlink:type="simple">CNCI</named-content>); <ext-link xmlns:xlink="http://www.w3.org/1999/xlink" ext-link-type="uri" xlink:href="http://hol.osu.edu/spmInfo.html?id=USNMENT01335741" xlink:type="simple">USNMENT01335741</ext-link>, 01335743–01335745, 01335747–01335749 (<named-content xmlns:xlink="http://www.w3.org/1999/xlink" content-type="dwc:institutional_code" xlink:type="simple">FSCA</named-content>); <ext-link xmlns:xlink="http://www.w3.org/1999/xlink" ext-link-type="uri" xlink:href="http://hol.osu.edu/spmInfo.html?id=USNMENT01335740" xlink:type="simple">USNMENT01335740</ext-link>, 01335742 (<named-content xmlns:xlink="http://www.w3.org/1999/xlink" content-type="dwc:institutional_code" xlink:type="simple">OSUC</named-content>). <bold>SRI LANKA</bold>: 1 male, <named-content xmlns:xlink="http://www.w3.org/1999/xlink" content-type="dwc:institutional_code" xlink:type="simple">OSUC</named-content> 688055 (<named-content xmlns:xlink="http://www.w3.org/1999/xlink" content-type="dwc:institutional_code" xlink:type="simple">CNCI</named-content>). <bold>THAILAND</bold>: 16 females, 13 males, <named-content xmlns:xlink="http://www.w3.org/1999/xlink" content-type="dwc:institutional_code" xlink:type="simple">OSUC</named-content> 232921–232922, 232924 (<named-content xmlns:xlink="http://www.w3.org/1999/xlink" content-type="dwc:institutional_code" xlink:type="simple">BPBM</named-content>); <named-content xmlns:xlink="http://www.w3.org/1999/xlink" content-type="dwc:institutional_code" xlink:type="simple">OSUC</named-content> 688042, 688049–688051 (<named-content xmlns:xlink="http://www.w3.org/1999/xlink" content-type="dwc:institutional_code" xlink:type="simple">CNCI</named-content>); <named-content xmlns:xlink="http://www.w3.org/1999/xlink" content-type="dwc:institutional_code" xlink:type="simple">OSUC</named-content> 321998–322002, 370249, 374199–374201, 381766–381770, 688080–688087 (<named-content xmlns:xlink="http://www.w3.org/1999/xlink" content-type="dwc:institutional_code" xlink:type="simple">OSUC</named-content>). <bold>VIETNAM</bold>: 3 females, <named-content xmlns:xlink="http://www.w3.org/1999/xlink" content-type="dwc:institutional_code" xlink:type="simple">OSUC</named-content> 232915 (<named-content xmlns:xlink="http://www.w3.org/1999/xlink" content-type="dwc:institutional_code" xlink:type="simple">BPBM</named-content>); <named-content xmlns:xlink="http://www.w3.org/1999/xlink" content-type="dwc:institutional_code" xlink:type="simple">OSUC</named-content> 688052 (<named-content xmlns:xlink="http://www.w3.org/1999/xlink" content-type="dwc:institutional_code" xlink:type="simple">CNCI</named-content>); <named-content xmlns:xlink="http://www.w3.org/1999/xlink" content-type="dwc:institutional_code" xlink:type="simple">OSUC</named-content> 284756 (<named-content xmlns:xlink="http://www.w3.org/1999/xlink" content-type="dwc:institutional_code" xlink:type="simple">OSUC</named-content>).</p></tp:treatment-sec><tp:treatment-sec sec-type="comments" id="SECID0E5XBG"><title>Comments.</title><p>The metasomal color in <italic><tp:taxon-name><tp:taxon-name-part taxon-name-part-type="genus" reg="Habroteleia">H.</tp:taxon-name-part> <tp:taxon-name-part taxon-name-part-type="species" reg="flavipes">flavipes</tp:taxon-name-part></tp:taxon-name></italic> varies from entirely dark brown to having <abbrev xmlns:xlink="http://www.w3.org/1999/xlink" xlink:title="metasomal tergite 3" id="ABBRID0EPYBG" xlink:type="simple">T3</abbrev>–<abbrev xmlns:xlink="http://www.w3.org/1999/xlink" xlink:title="metasomal tergite 4" id="ABBRID0ETYBG" xlink:type="simple">T4</abbrev> and <abbrev xmlns:xlink="http://www.w3.org/1999/xlink" xlink:title="metasomal sternite 2" id="ABBRID0EXYBG" xlink:type="simple">S2</abbrev>–<abbrev xmlns:xlink="http://www.w3.org/1999/xlink" xlink:title="metasomal sternite 5" id="ABBRID0E2YBG" xlink:type="simple">S5</abbrev> mostly yellow, apparently without any correlation with geography. In males, the length of the spine at the apex of T8 varies from short to long, but it is always present.</p><fig id="F5" position="float" orientation="portrait"><label>Figures 23–28.</label><caption><p>
                <italic><tp:taxon-name><tp:taxon-name-part taxon-name-part-type="genus" reg="Habroteleia">Habroteleia</tp:taxon-name-part> <tp:taxon-name-part taxon-name-part-type="species" reg="browni">browni</tp:taxon-name-part></tp:taxon-name></italic>, female, holotype (USNM Type No. 12894). <bold>23</bold> Lateral habitus <bold>24</bold> Head and mesosoma, lateral view <bold>25</bold> Dorsal habitus <bold>26</bold> Head and mesosoma, dorsal view <bold>27</bold> Head, anterior view <bold>28</bold> Metasoma and wings, dorsal view.</p></caption><graphic xmlns:xlink="http://www.w3.org/1999/xlink" xlink:href="zookeys-730-087-g005.jpg" position="float" orientation="portrait" xlink:type="simple" id="oo_179728.jpg"/></fig><fig id="F6" position="float" orientation="portrait"><label>Figures 29–34.</label><caption><p>
                <italic><tp:taxon-name><tp:taxon-name-part taxon-name-part-type="genus" reg="Chrestoteleia">Chrestoteleia</tp:taxon-name-part> <tp:taxon-name-part taxon-name-part-type="species" reg="bakeri">bakeri</tp:taxon-name-part></tp:taxon-name></italic>, female, holotype (<named-content xmlns:xlink="http://www.w3.org/1999/xlink" content-type="dwc:institutional_code" xlink:type="simple">MNHN</named-content> 0013). <bold>29</bold> Lateral habitus <bold>30</bold> Head and mesosoma, lateral view <bold>31</bold> Dorsal habitus <bold>32</bold> Head and mesosoma, dorsal view <bold>33</bold> Head, anterior view <bold>34</bold> Metasoma and wings, dorsal view.</p></caption><graphic xmlns:xlink="http://www.w3.org/1999/xlink" xlink:href="zookeys-730-087-g006.jpg" position="float" orientation="portrait" xlink:type="simple" id="oo_179729.jpg"/></fig><fig id="F7" position="float" orientation="portrait"><label>Figures 35–40.</label><caption><p>
                <italic><tp:taxon-name><tp:taxon-name-part taxon-name-part-type="genus" reg="Habroteleia">Habroteleia</tp:taxon-name-part> <tp:taxon-name-part taxon-name-part-type="species" reg="kotturensis">kotturensis</tp:taxon-name-part></tp:taxon-name></italic>, female, holotype (<ext-link xmlns:xlink="http://www.w3.org/1999/xlink" ext-link-type="uri" xlink:href="http://hol.osu.edu/spmInfo.html?id=USNMENT01197074" xlink:type="simple">USNMENT01197074</ext-link>). <bold>35</bold> Lateral habitus <bold>36</bold> Head and mesosoma, lateral view <bold>37</bold> Dorsal habitus <bold>38</bold> Head and mesosoma, dorsal view <bold>39</bold> Head, lateral view <bold>40</bold> Metasoma and wings, dorsal view.</p></caption><graphic xmlns:xlink="http://www.w3.org/1999/xlink" xlink:href="zookeys-730-087-g007.jpg" position="float" orientation="portrait" xlink:type="simple" id="oo_179730.jpg"/></fig><!--PageBreak--></tp:treatment-sec><tp:treatment-sec><!--Section generated to contain objects referenced in tp:taxon-treatment.--><fig id="F16" position="float" orientation="portrait"><label>Figures 88–90.</label><caption><p>
                <bold>88</bold> <italic><tp:taxon-name><tp:taxon-name-part taxon-name-part-type="genus" reg="Habroteleia">Habroteleia</tp:taxon-name-part> <tp:taxon-name-part taxon-name-part-type="species" reg="flavipes">flavipes</tp:taxon-name-part></tp:taxon-name></italic>, female (<named-content xmlns:xlink="http://www.w3.org/1999/xlink" content-type="dwc:institutional_code" xlink:type="simple">OSUC</named-content> 688019), <abbrev xmlns:xlink="http://www.w3.org/1999/xlink" xlink:title="metasomal tergite 5" id="ABBRID0EOXBI" xlink:type="simple">T5</abbrev> and <abbrev xmlns:xlink="http://www.w3.org/1999/xlink" xlink:title="metasomal tergite 6" id="ABBRID0ESXBI" xlink:type="simple">T6</abbrev>, dorsal view. <bold>89–90</bold> <italic><tp:taxon-name><tp:taxon-name-part taxon-name-part-type="genus" reg="Habroteleia">Habroteleia</tp:taxon-name-part> <tp:taxon-name-part taxon-name-part-type="species" reg="persimilis">persimilis</tp:taxon-name-part></tp:taxon-name></italic>, female (<named-content xmlns:xlink="http://www.w3.org/1999/xlink" content-type="dwc:institutional_code" xlink:type="simple">OSUC</named-content> 687934) <bold>89</bold> <abbrev xmlns:xlink="http://www.w3.org/1999/xlink" xlink:title="metasomal tergite 5" id="ABBRID0EKYBI" xlink:type="simple">T5</abbrev> and <abbrev xmlns:xlink="http://www.w3.org/1999/xlink" xlink:title="metasomal tergite 6" id="ABBRID0EOYBI" xlink:type="simple">T6</abbrev>, dorsal view <bold>90</bold> Wings.</p></caption><graphic xmlns:xlink="http://www.w3.org/1999/xlink" xlink:href="zookeys-730-087-g016.jpg" position="float" orientation="portrait" xlink:type="simple" id="oo_179739.jpg"/></fig></tp:treatment-sec><ref-list><ref id="B17"><mixed-citation xmlns:xlink="http://www.w3.org/1999/xlink" xlink:type="simple">
          <person-group><name name-style="western"><surname>Kieffer</surname><given-names>JJ</given-names></name></person-group> (<year>1926</year>) <source><tp:taxon-name><tp:taxon-name-part taxon-name-part-type="family">Scelionidae</tp:taxon-name-part></tp:taxon-name>. Das Tierreich. Vol. 48.</source> <publisher-name>Walter de Gruyter &amp; Co.</publisher-name>, <publisher-loc>Berlin</publisher-loc>, <size units="page">885 pp</size>.</mixed-citation></ref><ref id="B6"><mixed-citation xmlns:xlink="http://www.w3.org/1999/xlink" xlink:type="simple">
          <person-group><name name-style="western"><surname>Bin</surname><given-names>F</given-names></name></person-group> (<year>1974</year>) <article-title>The types of <tp:taxon-name><tp:taxon-name-part taxon-name-part-type="family">Scelionidae</tp:taxon-name-part></tp:taxon-name> [<tp:taxon-name><tp:taxon-name-part taxon-name-part-type="order">Hymenoptera</tp:taxon-name-part></tp:taxon-name>: <tp:taxon-name><tp:taxon-name-part taxon-name-part-type="superfamily">Proctotrupoidea</tp:taxon-name-part></tp:taxon-name>] in some Italian collections (Museums of Genoa and Florence, Institute of Portici).</article-title> <source><tp:taxon-name><tp:taxon-name-part taxon-name-part-type="genus">Entomophaga</tp:taxon-name-part></tp:taxon-name></source> <volume>19</volume>: <fpage>453</fpage>–<lpage>466</lpage>. <ext-link xlink:type="simple" ext-link-type="doi" xlink:href="10.1007/BF02372781">https://doi.org/10.1007/BF02372781</ext-link></mixed-citation></ref><ref id="B10"><mixed-citation xmlns:xlink="http://www.w3.org/1999/xlink" xlink:type="simple">
          <person-group><name name-style="western"><surname>Johnson</surname><given-names>NF</given-names></name></person-group> (<year>1992</year>) <article-title>Catalog of world <tp:taxon-name><tp:taxon-name-part taxon-name-part-type="superfamily">Proctotrupoidea</tp:taxon-name-part></tp:taxon-name> excluding <tp:taxon-name><tp:taxon-name-part taxon-name-part-type="family">Platygastridae</tp:taxon-name-part></tp:taxon-name>.</article-title> <source>Memoirs of the American Entomological Institute</source> <volume>51</volume>: <fpage>1</fpage>–<lpage>825</lpage>.</mixed-citation></ref><ref id="B4"><mixed-citation xmlns:xlink="http://www.w3.org/1999/xlink" xlink:type="simple">
          <person-group><name name-style="western"><surname>Baltazar</surname><given-names>CR</given-names></name></person-group> (<year>1966</year>) <article-title>A catalogue of Philippine <tp:taxon-name><tp:taxon-name-part taxon-name-part-type="order">Hymenoptera</tp:taxon-name-part></tp:taxon-name> (with a bibliography, 1758–1963).</article-title> <source>Pacific Insects Monographs</source> <volume>8</volume>: <fpage>1</fpage>–<lpage>488</lpage>.</mixed-citation></ref><ref id="B27"><mixed-citation xmlns:xlink="http://www.w3.org/1999/xlink" xlink:type="simple">
          <person-group><name name-style="western"><surname>Masner</surname><given-names>L</given-names></name><name name-style="western"><surname>Muesebeck</surname><given-names>CFW</given-names></name></person-group> (<year>1968</year>) <article-title>The types of <tp:taxon-name><tp:taxon-name-part taxon-name-part-type="superfamily">Proctotrupoidea</tp:taxon-name-part></tp:taxon-name> (<tp:taxon-name><tp:taxon-name-part taxon-name-part-type="order">Hymenoptera</tp:taxon-name-part></tp:taxon-name>) in the United States National Museum.</article-title> <source>Bulletin of the United States National Museum</source> <volume>270</volume>: <fpage>1</fpage>–<lpage>143</lpage>. <ext-link xlink:type="simple" ext-link-type="doi" xlink:href="10.5479/si.03629236.270">https://doi.org/10.5479/si.03629236.270</ext-link></mixed-citation></ref><ref id="B11"><mixed-citation xmlns:xlink="http://www.w3.org/1999/xlink" xlink:type="simple">
          <person-group><name name-style="western"><surname>Kelner-Pillault</surname><given-names>S</given-names></name></person-group> (<year>1958</year>) Catalogue de quelques types d’Hyménoptères provenant de la collection de l’Abbé J. J. Kieffer. Bulletin du Muséum National d’Histoire Naturelle (2)30: 146–153.</mixed-citation></ref><ref id="B3"><mixed-citation xmlns:xlink="http://www.w3.org/1999/xlink" xlink:type="simple">
          <person-group><name name-style="western"><surname>Baltazar</surname><given-names>CR</given-names></name></person-group> (<year>1961</year>) <article-title>New generic synonyms in parasitic <tp:taxon-name><tp:taxon-name-part taxon-name-part-type="order">Hymenoptera</tp:taxon-name-part></tp:taxon-name>.</article-title> <source>Philippine Journal of Science</source> <volume>90</volume>: <fpage>391</fpage>–<lpage>395</lpage>.</mixed-citation></ref><ref id="B24"><mixed-citation xmlns:xlink="http://www.w3.org/1999/xlink" xlink:type="simple">
          <person-group><name name-style="western"><surname>Mani</surname><given-names>MS</given-names></name><name name-style="western"><surname>Sharma</surname><given-names>SK</given-names></name></person-group> (<year>1982</year>) <article-title><tp:taxon-name><tp:taxon-name-part taxon-name-part-type="superfamily">Proctotrupoidea</tp:taxon-name-part></tp:taxon-name> (<tp:taxon-name><tp:taxon-name-part taxon-name-part-type="order">Hymenoptera</tp:taxon-name-part></tp:taxon-name>) from India. A review.</article-title> <source>Oriental Insects</source> <volume>16</volume>: <fpage>135</fpage>–<lpage>258</lpage>. <ext-link xlink:type="simple" ext-link-type="doi" xlink:href="10.1080/00305316.1982.10434314">https://doi.org/10.1080/00305316.1982.10434314</ext-link></mixed-citation></ref></ref-list></tp:taxon-treatment>
