# Supplementary material for: Revision of the world species of the genus Habroteleia Kieffer (Hymenoptera, Platygastridae, Scelioninae)
Source: Zookeys. 2018 Jan 17;(730):87–122. doi: 10.3897/zookeys.730.21846 (PMC5799745; doi:10.3897/zookeys.730.21846)
Supplement: XML Treatment for Habroteleia mutabilis [file zookeys.730.21846-treatment5.xml]

<!DOCTYPE tp:taxon-treatment
  PUBLIC "-//TaxonX//DTD Taxonomic Treatment Publishing DTD v0 20100105//EN" "tax-treatment-NSO.dtd">
<tp:taxon-treatment xmlns:tp="http://www.plazi.org/taxpub"><tp:treatment-meta><kwd-group><label>Taxon classification</label><kwd><named-content xmlns:xlink="http://www.w3.org/1999/xlink" content-type="kingdom">Animalia</named-content></kwd><kwd><named-content xmlns:xlink="http://www.w3.org/1999/xlink" content-type="order">Hymenoptera</named-content></kwd><kwd><named-content xmlns:xlink="http://www.w3.org/1999/xlink" content-type="family">Platygastridae</named-content></kwd></kwd-group><mixed-citation publication-type="journal"><person-group><name><surname>Chen</surname><given-names>Hua-yan</given-names></name><name><surname>Talamas</surname><given-names>Elijah J.</given-names></name><name><surname>Masner</surname><given-names>Lubomír</given-names></name><name><surname>Johnson</surname><given-names>Norman F.</given-names></name></person-group><article-title>Revision of the world species of the genus <italic><tp:taxon-name><tp:taxon-name-part taxon-name-part-type="genus" reg="Habroteleia">Habroteleia</tp:taxon-name-part></tp:taxon-name></italic> Kieffer (<tp:taxon-name><tp:taxon-name-part taxon-name-part-type="order">Hymenoptera</tp:taxon-name-part></tp:taxon-name>, <tp:taxon-name><tp:taxon-name-part taxon-name-part-type="family">Platygastridae</tp:taxon-name-part></tp:taxon-name>, <tp:taxon-name><tp:taxon-name-part taxon-name-part-type="subfamily">Scelioninae</tp:taxon-name-part></tp:taxon-name>)</article-title><source>Zookeys</source><day>17</day><month>1</month><year>2018</year><volume>2018</volume><issue>730</issue><fpage>87</fpage><lpage>122</lpage><pub-id pub-id-type="doi">10.3897/zookeys.730.21846</pub-id></mixed-citation></tp:treatment-meta><tp:nomenclature><tp:taxon-name>
            <tp:taxon-name-part taxon-name-part-type="genus" reg="Habroteleia">Habroteleia</tp:taxon-name-part>
            <tp:taxon-name-part taxon-name-part-type="species" reg="mutabilis">mutabilis</tp:taxon-name-part>
            <object-id xmlns:xlink="http://www.w3.org/1999/xlink" content-type="zoobank" xlink:type="simple">http://zoobank.org/5ADA1AD2-2B82-4314-A7A6-E65EBDBBE561</object-id>
            <object-id xmlns:xlink="http://www.w3.org/1999/xlink" xlink:type="simple">http://bioguid.osu.edu/xbiod_concepts/448460</object-id>
          </tp:taxon-name><tp:taxon-authority>Chen &amp; Talamas</tp:taxon-authority><tp:taxon-status xmlns:xlink="http://www.w3.org/1999/xlink" xlink:type="simple">sp. n.</tp:taxon-status><xref ref-type="fig" rid="F1">Figures 1–2</xref><xref ref-type="fig" rid="F8">, 41–46</xref><xref ref-type="fig" rid="F9">, 47–52</xref></tp:nomenclature><tp:treatment-sec sec-type="description" id="SECID0ERBAI"><title>Description.</title><p>Body length of female: 3.60–3.74 mm (n=20). Body length of male: 3.36–3.72 mm (n=20). Length of <abbrev xmlns:xlink="http://www.w3.org/1999/xlink" xlink:title="antennomere 3" id="ABBRID0EXBAI" xlink:type="simple">A3</abbrev> in male: longer than <abbrev xmlns:xlink="http://www.w3.org/1999/xlink" xlink:title="antennomere 2" id="ABBRID0E2BAI" xlink:type="simple">A2</abbrev>. Punctation of frons above antennal scrobe: sparse. Sculpture of antennal scrobe: foveate. Central keel: absent. Sculpture of ventrolateral frons: denstly punctate. Occipital carina: complete. Sculpture of posterior vertex: punctate rugose. Sculpture of gena: punctate rugose ventrally, sparsely punctate dorsally. Sculpture of occiput: smooth.</p><p>Color of mesosoma: black; orange. Sculpture of dorsal pronotal area: punctate rugose. Sculpture of lateral pronotal area: smooth anteriorly, foveate posteriorly. Sculpture of netrion: coarsely striate. Setae of netrion: sparse throughout. Sculpture of notaulus: discretely punctate. Sculpture of mesoscutal midlobe: coarsely carinate with two rows of contiguous coarse punctures; largely smooth, with two rows of discrete coarse punctures. Sculpture of lateral lobe of mesoscutum: smooth. Sculpture of lateral propodeal area: foveate. Setation of mesoscutellum: sparse. Sculpture of mesoscutellum: sparsely punctate. Median propodeal projection: short; long. Mesopleural carina: distinct. Sculpture of mesepisternum anteroventral to mesopleural depression: smooth with a row of punctures along mesopleural carina. Sculpture of dorsal metapleural area: smooth. Sculpture of ventral metapleural area: smooth to foveate. Setation of ventral metapleural area: sparse. Color of legs: orange-yellow to dark brown; dark brown to black. Sculpture of hind coxa: smooth.</p><p>Color of metasoma: black; orange with dark brown to black patches. <abbrev xmlns:xlink="http://www.w3.org/1999/xlink" xlink:title="metasomal tergite 1" id="ABBRID0ECCAI" xlink:type="simple">T1</abbrev> horn in female: absent. Sculpture of posterior margin of <abbrev xmlns:xlink="http://www.w3.org/1999/xlink" xlink:title="metasomal tergite 1" id="ABBRID0EGCAI" xlink:type="simple">T1</abbrev> in female: sparsely longitudinally striate. Transverse sulcus on <abbrev xmlns:xlink="http://www.w3.org/1999/xlink" xlink:title="metasomal tergite 2" id="ABBRID0EKCAI" xlink:type="simple">T2</abbrev>: absent. Sculpture of <abbrev xmlns:xlink="http://www.w3.org/1999/xlink" xlink:title="metasomal tergite 2" id="ABBRID0EOCAI" xlink:type="simple">T2</abbrev>–<abbrev xmlns:xlink="http://www.w3.org/1999/xlink" xlink:title="metasomal tergite 5" id="ABBRID0ESCAI" xlink:type="simple">T5</abbrev>: <abbrev xmlns:xlink="http://www.w3.org/1999/xlink" xlink:title="metasomal tergite 2" id="ABBRID0EWCAI" xlink:type="simple">T2</abbrev>–<abbrev xmlns:xlink="http://www.w3.org/1999/xlink" xlink:title="metasomal tergite 3" id="ABBRID0E1CAI" xlink:type="simple">T3</abbrev> sparsely longitudinally striate throughout, <abbrev xmlns:xlink="http://www.w3.org/1999/xlink" xlink:title="metasomal tergite 4" id="ABBRID0E5CAI" xlink:type="simple">T4</abbrev>–<abbrev xmlns:xlink="http://www.w3.org/1999/xlink" xlink:title="metasomal tergite 5" id="ABBRID0ECDAI" xlink:type="simple">T5</abbrev> smooth medially, longitudinally striate. Sculpture of <abbrev xmlns:xlink="http://www.w3.org/1999/xlink" xlink:title="metasomal tergite 6" id="ABBRID0EGDAI" xlink:type="simple">T6</abbrev> in female: smooth. Length of <abbrev xmlns:xlink="http://www.w3.org/1999/xlink" xlink:title="metasomal tergite 6" id="ABBRID0EKDAI" xlink:type="simple">T6</abbrev> in female: wider than long. Apex of <abbrev xmlns:xlink="http://www.w3.org/1999/xlink" xlink:title="metasomal tergite 6" id="ABBRID0EODAI" xlink:type="simple">T6</abbrev> in female: round. Sculpture of <abbrev xmlns:xlink="http://www.w3.org/1999/xlink" xlink:title="metasomal sternite 2" id="ABBRID0ESDAI" xlink:type="simple">S2</abbrev>: sparsely longitudinally striate. Sculpture of <abbrev xmlns:xlink="http://www.w3.org/1999/xlink" xlink:title="metasomal tergite 1" id="ABBRID0EWDAI" xlink:type="simple">T1</abbrev> in male: sparsely longitudinally striate, smooth in interstices. Male T8 apical spine: absent.</p><fig id="F8" position="float" orientation="portrait"><label>Figures 41–46.</label><caption><p>
                <italic><tp:taxon-name><tp:taxon-name-part taxon-name-part-type="genus" reg="Habroteleia">Habroteleia</tp:taxon-name-part> <tp:taxon-name-part taxon-name-part-type="species" reg="mutabilis">mutabilis</tp:taxon-name-part></tp:taxon-name></italic> sp. n., female, holotype (FBA 142603). <bold>41</bold> Lateral habitus <bold>42</bold> Head and mesosoma, lateral view <bold>43</bold> Dorsal habitus <bold>44</bold> Head and mesosoma, dorsal view <bold>45</bold> Head, anterior view <bold>46</bold> Metasoma and wings, dorsal view.</p></caption><graphic xmlns:xlink="http://www.w3.org/1999/xlink" xlink:href="zookeys-730-087-g008.jpg" position="float" orientation="portrait" xlink:type="simple" id="oo_179731.jpg"/></fig></tp:treatment-sec><tp:treatment-sec sec-type="etymology" id="SECID0E5EAI"><title>Etymology.</title><p>The epithet is inspired by the Latin word for changeable, in reference to the variations in body color, sculpture of mesoscutal midlobe, and the length of median propodeal projection, and is intended to be treated as an adjective.</p></tp:treatment-sec><tp:treatment-sec sec-type="distribution" id="SECID0EDFAI"><title>Link to distribution map.</title><p>[<ext-link xmlns:xlink="http://www.w3.org/1999/xlink" xlink:type="simple" ext-link-type="uri" xlink:href="http://hol.osu.edu/map-large.html?id=448460">http://hol.osu.edu/map-large.html?id=448460</ext-link>]</p></tp:treatment-sec><tp:treatment-sec sec-type="material" id="SECID0EOFAI"><title>Material examined.</title><p>Holotype, female: <bold>FIJI</bold>: Northern Div., Bua Prov., Vanua Levu Isl., 6km NW Kilaka Village, MT5, 98m, <named-content xmlns:xlink="http://www.w3.org/1999/xlink" content-type="dwc:verbatimCoordinates" xlink:type="simple"><named-content content-type="geo-json" specific-use="{&#34;type&#34;:&#34;Point&#34;,&#34;coordinates&#34;:[178.991000,-16.807000]}" id="NCID0EUSAI" xlink:type="simple">16.807°S, 178.991°E</named-content></named-content>, Batiqere Range, 28.VI–21.VII.2004, Malaise trap, Schlinger &amp; Tokota’a, FBA 142603 (deposited in <named-content xmlns:xlink="http://www.w3.org/1999/xlink" content-type="dwc:institutional_code" xlink:type="simple">BPBM</named-content>). <italic>Paratypes</italic>: <bold>FIJI</bold>: 53 females, 27 males, FBA 070892, <named-content xmlns:xlink="http://www.w3.org/1999/xlink" content-type="dwc:institutional_code" xlink:type="simple">OSUC</named-content> 232898, <named-content xmlns:xlink="http://www.w3.org/1999/xlink" content-type="dwc:institutional_code" xlink:type="simple">OSUC</named-content> 232901, <named-content xmlns:xlink="http://www.w3.org/1999/xlink" content-type="dwc:institutional_code" xlink:type="simple">OSUC</named-content> 232902, <named-content xmlns:xlink="http://www.w3.org/1999/xlink" content-type="dwc:institutional_code" xlink:type="simple">OSUC</named-content> 232903, <named-content xmlns:xlink="http://www.w3.org/1999/xlink" content-type="dwc:institutional_code" xlink:type="simple">OSUC</named-content> 232904, <named-content xmlns:xlink="http://www.w3.org/1999/xlink" content-type="dwc:institutional_code" xlink:type="simple">OSUC</named-content> 232905 (<named-content xmlns:xlink="http://www.w3.org/1999/xlink" content-type="dwc:institutional_code" xlink:type="simple">BPBM</named-content>); FBA 014394, 014404, 014409, 014413-014414, 019832, 025807, 025815, 029311, 029313, 029315, 029318-029320, 029323, 032077, 032086, 036322, 036328, 047849, 047855, 058998, 059005, 059026, 070887, 070893-070894, 082922, 084174-084175, <!--PageBreak-->084181, 084183, 088442, 094483, 094485, 094487, 099217, 101111, 101129, 101568, 140945, 140956, 140961, 142806, 143124, 143130, 143134, 143209, 143217-143219, 144459, 151785, 151788, 164303, 166124, 166126, 166129, 166160, 166162-166163, 179833, 179838, 182136, 182139-182140, 182142, 186114, 188585, 188680, <named-content xmlns:xlink="http://www.w3.org/1999/xlink" content-type="dwc:institutional_code" xlink:type="simple">OSUC</named-content> 688078, <named-content xmlns:xlink="http://www.w3.org/1999/xlink" content-type="dwc:institutional_code" xlink:type="simple">OSUC</named-content> 688161, <named-content xmlns:xlink="http://www.w3.org/1999/xlink" content-type="dwc:institutional_code" xlink:type="simple">OSUC</named-content> 688162 (<named-content xmlns:xlink="http://www.w3.org/1999/xlink" content-type="dwc:institutional_code" xlink:type="simple">CNCI</named-content>). <italic>Other material</italic>: <bold>FIJI</bold>: 1 female, 1 male, <named-content xmlns:xlink="http://www.w3.org/1999/xlink" content-type="dwc:institutional_code" xlink:type="simple">OSUC</named-content> 232900 (<named-content xmlns:xlink="http://www.w3.org/1999/xlink" content-type="dwc:institutional_code" xlink:type="simple">BPBM</named-content>); FBA 084185 (<named-content xmlns:xlink="http://www.w3.org/1999/xlink" content-type="dwc:institutional_code" xlink:type="simple">CNCI</named-content>).</p></tp:treatment-sec><tp:treatment-sec sec-type="comments" id="SECID0ELIAI"><title>Comments.</title><p>This species is well supported by many characters, although the color of mesosoma and metasoma, sculpture of mesoscutal midlobe, and the length of median <!--PageBreak-->propodeal projection are variable. The color of mesosoma and metasoma varies from orange to dark brown. The sculpture of the mesoscutal midlobe varies from largely smooth with two rows of discrete coarse punctures to coarsely carinate with two rows of contiguous coarse punctures. The length of the median propodeal projection varies from short to long. These variations are gradual among specimens. Therefore, we consider them as intraspecific rather than interspecific differences.</p><fig id="F9" position="float" orientation="portrait"><label>Figures 47–52.</label><caption><p>
                <italic><tp:taxon-name><tp:taxon-name-part taxon-name-part-type="genus" reg="Habroteleia">Habroteleia</tp:taxon-name-part> <tp:taxon-name-part taxon-name-part-type="species" reg="mutabilis">mutabilis</tp:taxon-name-part></tp:taxon-name></italic> sp. n., female, paratype (FBA 070892). <bold>47</bold> Lateral habitus <bold>48</bold> Head and mesosoma, lateral view <bold>49</bold> Dorsal habitus <bold>50</bold> Head and mesosoma, dorsal view <bold>51</bold> Head, anterior view <bold>52</bold> Metasoma and wings, dorsal view.</p></caption><graphic xmlns:xlink="http://www.w3.org/1999/xlink" xlink:href="zookeys-730-087-g009.jpg" position="float" orientation="portrait" xlink:type="simple" id="oo_179732.jpg"/></fig></tp:treatment-sec><tp:treatment-sec><!--Section generated to contain objects referenced in tp:taxon-treatment.--><fig id="F1" position="float" orientation="portrait"><label>Figures 1–6.</label><caption><p>
                <bold>1–2</bold> <italic><tp:taxon-name><tp:taxon-name-part taxon-name-part-type="genus" reg="Habroteleia">Habroteleia</tp:taxon-name-part> <tp:taxon-name-part taxon-name-part-type="species" reg="mutabilis">mutabilis</tp:taxon-name-part></tp:taxon-name></italic> sp. n. <bold>1</bold> Paratype (FBA 143219), Propodeum, dorsolateral view <bold>2</bold> Holotype (FBA 070892), Propodeum, dorsolateral view <bold>3</bold> <italic><tp:taxon-name><tp:taxon-name-part taxon-name-part-type="genus" reg="Habroteleia">Habroteleia</tp:taxon-name-part> <tp:taxon-name-part taxon-name-part-type="species" reg="salebra">salebra</tp:taxon-name-part></tp:taxon-name></italic> sp. n., male, paratype (<named-content xmlns:xlink="http://www.w3.org/1999/xlink" content-type="dwc:institutional_code" xlink:type="simple">OSUC</named-content> 688063), Apex of metasoma, dorsal view <bold>4</bold> <italic><tp:taxon-name><tp:taxon-name-part taxon-name-part-type="genus" reg="Habroteleia">Habroteleia</tp:taxon-name-part> <tp:taxon-name-part taxon-name-part-type="species" reg="spinosa">spinosa</tp:taxon-name-part></tp:taxon-name></italic> sp. n., male, paratype (<named-content xmlns:xlink="http://www.w3.org/1999/xlink" content-type="dwc:institutional_code" xlink:type="simple">OSUC</named-content> 232878), Apex of metasoma, dorsal view <bold>5</bold> <italic><tp:taxon-name><tp:taxon-name-part taxon-name-part-type="genus" reg="Habroteleia">Habroteleia</tp:taxon-name-part> <tp:taxon-name-part taxon-name-part-type="species" reg="spinosa">spinosa</tp:taxon-name-part></tp:taxon-name></italic> sp. n., female, holotype (<named-content xmlns:xlink="http://www.w3.org/1999/xlink" content-type="dwc:institutional_code" xlink:type="simple">OSUC</named-content> 232889), Apex of metasoma, dorsal view <bold>6</bold> <italic><tp:taxon-name><tp:taxon-name-part taxon-name-part-type="genus" reg="Habroteleia">Habroteleia</tp:taxon-name-part> <tp:taxon-name-part taxon-name-part-type="species" reg="flavipes">flavipes</tp:taxon-name-part></tp:taxon-name></italic>, male (<named-content xmlns:xlink="http://www.w3.org/1999/xlink" content-type="dwc:institutional_code" xlink:type="simple">OSUC</named-content> 58007), Pronotum, lateral view.</p></caption><graphic xmlns:xlink="http://www.w3.org/1999/xlink" xlink:href="zookeys-730-087-g001.jpg" position="float" orientation="portrait" xlink:type="simple" id="oo_179724.jpg"/></fig></tp:treatment-sec></tp:taxon-treatment>
