# Supplementary material for: Revision of the world species of the genus Habroteleia Kieffer (Hymenoptera, Platygastridae, Scelioninae)
Source: Zookeys. 2018 Jan 17;(730):87–122. doi: 10.3897/zookeys.730.21846 (PMC5799745; doi:10.3897/zookeys.730.21846)
Supplement: XML Treatment for Habroteleia persimilis [file zookeys.730.21846-treatment6.xml]

<!DOCTYPE tp:taxon-treatment
  PUBLIC "-//TaxonX//DTD Taxonomic Treatment Publishing DTD v0 20100105//EN" "tax-treatment-NSO.dtd">
<tp:taxon-treatment xmlns:tp="http://www.plazi.org/taxpub"><tp:treatment-meta><kwd-group><label>Taxon classification</label><kwd><named-content xmlns:xlink="http://www.w3.org/1999/xlink" content-type="kingdom">Animalia</named-content></kwd><kwd><named-content xmlns:xlink="http://www.w3.org/1999/xlink" content-type="order">Hymenoptera</named-content></kwd><kwd><named-content xmlns:xlink="http://www.w3.org/1999/xlink" content-type="family">Platygastridae</named-content></kwd></kwd-group><mixed-citation publication-type="journal"><person-group><name><surname>Chen</surname><given-names>Hua-yan</given-names></name><name><surname>Talamas</surname><given-names>Elijah J.</given-names></name><name><surname>Masner</surname><given-names>Lubomír</given-names></name><name><surname>Johnson</surname><given-names>Norman F.</given-names></name></person-group><article-title>Revision of the world species of the genus <italic><tp:taxon-name><tp:taxon-name-part taxon-name-part-type="genus" reg="Habroteleia">Habroteleia</tp:taxon-name-part></tp:taxon-name></italic> Kieffer (<tp:taxon-name><tp:taxon-name-part taxon-name-part-type="order">Hymenoptera</tp:taxon-name-part></tp:taxon-name>, <tp:taxon-name><tp:taxon-name-part taxon-name-part-type="family">Platygastridae</tp:taxon-name-part></tp:taxon-name>, <tp:taxon-name><tp:taxon-name-part taxon-name-part-type="subfamily">Scelioninae</tp:taxon-name-part></tp:taxon-name>)</article-title><source>Zookeys</source><day>17</day><month>1</month><year>2018</year><volume>2018</volume><issue>730</issue><fpage>87</fpage><lpage>122</lpage><pub-id pub-id-type="doi">10.3897/zookeys.730.21846</pub-id></mixed-citation></tp:treatment-meta><tp:nomenclature><tp:taxon-name>
            <tp:taxon-name-part taxon-name-part-type="genus" reg="Habroteleia">Habroteleia</tp:taxon-name-part>
            <tp:taxon-name-part taxon-name-part-type="species" reg="persimilis">persimilis</tp:taxon-name-part>
            <object-id xmlns:xlink="http://www.w3.org/1999/xlink" content-type="zoobank" xlink:type="simple">http://zoobank.org/F7A438F7-5207-4305-9467-11E23AA0923F</object-id>
            <object-id xmlns:xlink="http://www.w3.org/1999/xlink" xlink:type="simple">http://bioguid.osu.edu/xbiod_concepts/243852</object-id>
          </tp:taxon-name><tp:taxon-authority>(Kozlov &amp; Kononova)</tp:taxon-authority><xref ref-type="fig" rid="F10">Figures 53–58</xref><xref ref-type="fig" rid="F11">, 59–64</xref><xref ref-type="fig" rid="F16">, 89–90</xref><tp:nomenclature-citation-list><tp:nomenclature-citation><tp:taxon-name>
                <tp:taxon-name-part taxon-name-part-type="genus" reg="Triteleia">Triteleia</tp:taxon-name-part> <tp:taxon-name-part taxon-name-part-type="species" reg="persimilis">persimilis</tp:taxon-name-part></tp:taxon-name><comment>Kozlov &amp; Kononova, 1985: 15, 17 (original description. Keyed); <xref ref-type="bibr" rid="B22">Kozlov and Kononova 1990</xref>: 174, 178 (description, keyed); <xref ref-type="bibr" rid="B10">Johnson 1992</xref>: 509 (cataloged, type information); <xref ref-type="bibr" rid="B18">Kononova 1995</xref>: 69 (keyed); <xref ref-type="bibr" rid="B20">Kononova and Petrov 2000</xref>: 28 (keyed).</comment></tp:nomenclature-citation><tp:nomenclature-citation><tp:taxon-name>
                <tp:taxon-name-part taxon-name-part-type="genus" reg="Habroteleia">Habroteleia</tp:taxon-name-part> <tp:taxon-name-part taxon-name-part-type="species" reg="persimilis">persimilis</tp:taxon-name-part></tp:taxon-name><comment>(Kozlov &amp; Kononova): <xref ref-type="bibr" rid="B19">Kononova and Kozlov 2008</xref>: 255 (description, generic transfer).</comment></tp:nomenclature-citation><tp:nomenclature-citation><tp:taxon-name>
                <tp:taxon-name-part taxon-name-part-type="genus" reg="Triteleia">Triteleia</tp:taxon-name-part> <tp:taxon-name-part taxon-name-part-type="species" reg="dagavia">dagavia</tp:taxon-name-part></tp:taxon-name><comment>Kozlov &amp; Lê, 1995: 441, 445 (original description, keyed); Kozlov and Lê 1996: 9, 14 (described as new, keyed); <xref ref-type="bibr" rid="B23">Lê 2000</xref>: 76, 341 (description, keyed, type information), <bold>syn. n.</bold></comment></tp:nomenclature-citation><tp:nomenclature-citation><tp:taxon-name>
                <tp:taxon-name-part taxon-name-part-type="genus" reg="Triteleia"/><tp:taxon-name-part taxon-name-part-type="species" reg="dagavia"/></tp:taxon-name><comment><ext-link xmlns:xlink="http://www.w3.org/1999/xlink" xlink:type="simple" ext-link-type="uri" xlink:href="http://zoobank.org/451262B6-B23F-487F-A870-AAB91CB1E35A">http://zoobank.org/451262B6-B23F-487F-A870-AAB91CB1E35A</ext-link></comment></tp:nomenclature-citation><tp:nomenclature-citation><tp:taxon-name>
                <tp:taxon-name-part taxon-name-part-type="genus" reg="Triteleia"/><tp:taxon-name-part taxon-name-part-type="species" reg="dagavia"/></tp:taxon-name><comment><ext-link xmlns:xlink="http://www.w3.org/1999/xlink" xlink:type="simple" ext-link-type="uri" xlink:href="http://bioguid.osu.edu/xbiod_concepts/28154">http://bioguid.osu.edu/xbiod_concepts/28154</ext-link></comment></tp:nomenclature-citation><tp:nomenclature-citation><tp:taxon-name>
                <tp:taxon-name-part taxon-name-part-type="genus" reg="Habroteleia">Habroteleia</tp:taxon-name-part> <tp:taxon-name-part taxon-name-part-type="species" reg="dagavia">dagavia</tp:taxon-name-part></tp:taxon-name><comment>(Kozlov &amp; Lê): <xref ref-type="bibr" rid="B34">Talamas and Pham 2017</xref>: 227 (type information, generic transfer).</comment></tp:nomenclature-citation></tp:nomenclature-citation-list></tp:nomenclature><tp:treatment-sec sec-type="description" id="SECID0ENOAI"><title>Description.</title><p>Body length of female: 4.75–5.18 mm (n=20). Body length of male: 4.25–4.74 mm (n=20). Length of <abbrev xmlns:xlink="http://www.w3.org/1999/xlink" xlink:title="antennomere 3" id="ABBRID0ETOAI" xlink:type="simple">A3</abbrev> in male: longer than <abbrev xmlns:xlink="http://www.w3.org/1999/xlink" xlink:title="antennomere 2" id="ABBRID0EXOAI" xlink:type="simple">A2</abbrev>. Punctation of frons above antennal scrobe: dense. Sculpture of antennal scrobe: punctate rugose to smooth. Central keel: present. Sculpture of ventrolateral frons: punctate rugose. Occipital carina: complete. Sculpture of posterior vertex: punctate rugose. Sculpture of gena: punctate rugose. Sculpture of occiput: densely finely punctate.</p><p>Color of mesosoma: black. Sculpture of dorsal pronotal area: punctate rugose. Sculpture of lateral pronotal area: smooth anteriorly, foveate posteriorly. Sculpture of netrion: coarsely striate. Setae of netrion: sparse throughout. Sculpture of notaulus: contiguously punctate. Sculpture of mesoscutal midlobe: largely densely punctate, with a medial furrow and smooth areas laterally. Sculpture of lateral lobe of mesoscutum: sparsely punctate. Sculpture of lateral propodeal area: rugose. Setation of mesoscutellum: dense. Sculpture of mesoscutellum: coarsely punctate rugose. Median propodeal projection: long. Mesopleural carina: distinct. Sculpture of mesepisternum anteroventral to mesopleural depression: punctate rugose. Sculpture of dorsal metapleural area: <!--PageBreak-->smooth. Sculpture of ventral metapleural area: rugose. Setation of ventral metapleural area: dense. Color of legs: orange-yellow. Sculpture of hind coxa: densely punctate.</p><p>Color of metasoma: black. <abbrev xmlns:xlink="http://www.w3.org/1999/xlink" xlink:title="metasomal tergite 1" id="ABBRID0EBPAI" xlink:type="simple">T1</abbrev> horn in female: present. Sculpture of posterior margin of <abbrev xmlns:xlink="http://www.w3.org/1999/xlink" xlink:title="metasomal tergite 1" id="ABBRID0EFPAI" xlink:type="simple">T1</abbrev> in female: largely longitudinally striate with horn punctate rugose. Transverse sulcus on <abbrev xmlns:xlink="http://www.w3.org/1999/xlink" xlink:title="metasomal tergite 2" id="ABBRID0EJPAI" xlink:type="simple">T2</abbrev>: present. Sculpture of <abbrev xmlns:xlink="http://www.w3.org/1999/xlink" xlink:title="metasomal tergite 2" id="ABBRID0ENPAI" xlink:type="simple">T2</abbrev>–<abbrev xmlns:xlink="http://www.w3.org/1999/xlink" xlink:title="metasomal tergite 5" id="ABBRID0ERPAI" xlink:type="simple">T5</abbrev>: densely longitudinally striate, with fine punctures in interstices. Sculpture of <abbrev xmlns:xlink="http://www.w3.org/1999/xlink" xlink:title="metasomal tergite 6" id="ABBRID0EVPAI" xlink:type="simple">T6</abbrev> in female: densely punctate. Length of <abbrev xmlns:xlink="http://www.w3.org/1999/xlink" xlink:title="metasomal tergite 6" id="ABBRID0EZPAI" xlink:type="simple">T6</abbrev> in female: distinctly longer than wide. Apex of <abbrev xmlns:xlink="http://www.w3.org/1999/xlink" xlink:title="metasomal tergite 6" id="ABBRID0E4PAI" xlink:type="simple">T6</abbrev> in female: round. Sculpture of <abbrev xmlns:xlink="http://www.w3.org/1999/xlink" xlink:title="metasomal sternite 2" id="ABBRID0EBQAI" xlink:type="simple">S2</abbrev>: <!--PageBreak-->densely longitudinally striate, punctate in interstices. Sculpture of <abbrev xmlns:xlink="http://www.w3.org/1999/xlink" xlink:title="metasomal tergite 1" id="ABBRID0EHQAI" xlink:type="simple">T1</abbrev> in male: densely longitudinally striate, punctate rugulose in interstices. Male T8 apical spine: absent.</p><fig id="F10" position="float" orientation="portrait"><label>Figures 53–58.</label><caption><p>
                <italic><tp:taxon-name><tp:taxon-name-part taxon-name-part-type="genus" reg="Triteleia">Triteleia</tp:taxon-name-part> <tp:taxon-name-part taxon-name-part-type="species" reg="persimilis">persimilis</tp:taxon-name-part></tp:taxon-name></italic>, female, holotype (ZMAS 0139). <bold>53</bold> Lateral habitus <bold>54</bold> Head and mesosoma, lateral view <bold>55</bold> Dorsal habitus <bold>56</bold> Mesosoma, dorsal view <bold>57</bold> Head, anterior view <bold>58</bold> Metasoma, dorsal view.</p></caption><graphic xmlns:xlink="http://www.w3.org/1999/xlink" xlink:href="zookeys-730-087-g010.jpg" position="float" orientation="portrait" xlink:type="simple" id="oo_179733.jpg"/></fig></tp:treatment-sec><tp:treatment-sec sec-type="diagnosis" id="SECID0EPRAI"><title>Diagnosis.</title><p>This species is most similar to <italic><tp:taxon-name><tp:taxon-name-part taxon-name-part-type="genus" reg="Habroteleia">H.</tp:taxon-name-part> <tp:taxon-name-part taxon-name-part-type="species" reg="flavipes">flavipes</tp:taxon-name-part></tp:taxon-name></italic> but can be distinguished by its long median propodeal projection and densely punctate <abbrev xmlns:xlink="http://www.w3.org/1999/xlink" xlink:title="metasomal tergite 6" id="ABBRID0EASAI" xlink:type="simple">T6</abbrev> in female.</p></tp:treatment-sec><tp:treatment-sec sec-type="distribution" id="SECID0EESAI"><title>Link to distribution map.</title><p>[<ext-link xmlns:xlink="http://www.w3.org/1999/xlink" xlink:type="simple" ext-link-type="uri" xlink:href="http://hol.osu.edu/map-large.html?id=243852">http://hol.osu.edu/map-large.html?id=243852</ext-link>]</p></tp:treatment-sec><tp:treatment-sec sec-type="material" id="SECID0EPSAI"><title>Material examined.</title><p>Holotype, female, <italic><tp:taxon-name><tp:taxon-name-part taxon-name-part-type="genus" reg="Triteleia">T.</tp:taxon-name-part> <tp:taxon-name-part taxon-name-part-type="species" reg="persimilis">persimilis</tp:taxon-name-part></tp:taxon-name></italic>: <bold>JAPAN</bold>: Aichi Pref., Honshu Isl., Inuyama City, 6.X.1981, E. Sugonyaev, <named-content xmlns:xlink="http://www.w3.org/1999/xlink" content-type="dwc:institutional_code" xlink:type="simple">ZIN</named-content> 0014 (deposited in <named-content xmlns:xlink="http://www.w3.org/1999/xlink" content-type="dwc:institutional_code" xlink:type="simple">ZIN</named-content>). Holotype of <italic><tp:taxon-name><tp:taxon-name-part taxon-name-part-type="genus" reg="Triteleia">Triteleia</tp:taxon-name-part> <tp:taxon-name-part taxon-name-part-type="species" reg="dagavia">dagavia</tp:taxon-name-part></tp:taxon-name></italic> Kozlov &amp; Lê, female: <bold>VIETNAM</bold>: Quang Nam Prov., Lang <!--PageBreak-->Stream, forest, Dak Pring, 31.X.1979, X. H. Lê, <abbrev xmlns:xlink="http://www.w3.org/1999/xlink" content-type="institution" xlink:title="Institute of Ecology and Biological Resourves, Hanoi, Vietnam" id="ABBRID0E2TAI" xlink:type="simple">IEBR</abbrev> 0143 (deposited in <abbrev xmlns:xlink="http://www.w3.org/1999/xlink" content-type="institution" xlink:title="Institute of Ecology and Biological Resourves, Hanoi, Vietnam" id="ABBRID0EAUAI" xlink:type="simple">IEBR</abbrev>). <italic>Other material</italic>: (48 females, 43 males) <bold>CHINA</bold>: 6 females, 10 males, <named-content xmlns:xlink="http://www.w3.org/1999/xlink" content-type="dwc:institutional_code" xlink:type="simple">SCAU</named-content> 2010100315–2010100317, 2010100319–2010100320, 2010100322, 2010100330, 2010100335, 2010100337–2010100340, 2010100347, 2010100349, 2010100352–2010100353 (<named-content xmlns:xlink="http://www.w3.org/1999/xlink" content-type="dwc:institutional_code" xlink:type="simple">SCAU</named-content>). <bold>JAPAN</bold>: 40 females, 29 males, <named-content xmlns:xlink="http://www.w3.org/1999/xlink" content-type="dwc:institutional_code" xlink:type="simple">OSUC</named-content> 687863, 687865–687909, 687914–687936 (<named-content xmlns:xlink="http://www.w3.org/1999/xlink" content-type="dwc:institutional_code" xlink:type="simple">CNCI</named-content>). <bold>SOUTH KOREA</bold>: 2 females, 4 males, <named-content xmlns:xlink="http://www.w3.org/1999/xlink" content-type="dwc:institutional_code" xlink:type="simple">OSUC</named-content> 687937–687938, 687940–687943 (<named-content xmlns:xlink="http://www.w3.org/1999/xlink" content-type="dwc:institutional_code" xlink:type="simple">CNCI</named-content>).</p></tp:treatment-sec><tp:treatment-sec sec-type="comments" id="SECID0ELVAI"><title>Comments.</title><p>
            <italic><tp:taxon-name><tp:taxon-name-part taxon-name-part-type="genus" reg="Habroteleia">Habroteleia</tp:taxon-name-part> <tp:taxon-name-part taxon-name-part-type="species" reg="persimilis">persimilis</tp:taxon-name-part></tp:taxon-name></italic>, like <italic><tp:taxon-name><tp:taxon-name-part taxon-name-part-type="genus" reg="Habroteleia">H.</tp:taxon-name-part> <tp:taxon-name-part taxon-name-part-type="species" reg="flavipes">flavipes</tp:taxon-name-part></tp:taxon-name></italic>, has a distribution that spans a large latitudinal range, extending from central Vietnam into the Palearctic region in Japan and South Korea.</p><fig id="F11" position="float" orientation="portrait"><label>Figures 59–64.</label><caption><p>
                <italic><tp:taxon-name><tp:taxon-name-part taxon-name-part-type="genus" reg="Triteleia">Triteleia</tp:taxon-name-part> <tp:taxon-name-part taxon-name-part-type="species" reg="dagavia">dagavia</tp:taxon-name-part></tp:taxon-name></italic>, female, holotype (<abbrev xmlns:xlink="http://www.w3.org/1999/xlink" content-type="institution" xlink:title="Institute of Ecology and Biological Resourves, Hanoi, Vietnam" id="ABBRID0E1WAI" xlink:type="simple">IEBR</abbrev> 0143). <bold>59</bold> Lateral habitus <bold>60</bold> Head and mesosoma, lateral view <bold>61</bold> Head and mesosoma, dorsal view <bold>62</bold> Propodeum, dorsolateral view <bold>63</bold> Head, lateral view <bold>64</bold> Metasoma, dorsal view.</p></caption><graphic xmlns:xlink="http://www.w3.org/1999/xlink" xlink:href="zookeys-730-087-g011.jpg" position="float" orientation="portrait" xlink:type="simple" id="oo_179734.jpg"/></fig></tp:treatment-sec><tp:treatment-sec><!--Section generated to contain objects referenced in tp:taxon-treatment.--><fig id="F16" position="float" orientation="portrait"><label>Figures 88–90.</label><caption><p>
                <bold>88</bold> <italic><tp:taxon-name><tp:taxon-name-part taxon-name-part-type="genus" reg="Habroteleia">Habroteleia</tp:taxon-name-part> <tp:taxon-name-part taxon-name-part-type="species" reg="flavipes">flavipes</tp:taxon-name-part></tp:taxon-name></italic>, female (<named-content xmlns:xlink="http://www.w3.org/1999/xlink" content-type="dwc:institutional_code" xlink:type="simple">OSUC</named-content> 688019), <abbrev xmlns:xlink="http://www.w3.org/1999/xlink" xlink:title="metasomal tergite 5" id="ABBRID0EOXBI" xlink:type="simple">T5</abbrev> and <abbrev xmlns:xlink="http://www.w3.org/1999/xlink" xlink:title="metasomal tergite 6" id="ABBRID0ESXBI" xlink:type="simple">T6</abbrev>, dorsal view. <bold>89–90</bold> <italic><tp:taxon-name><tp:taxon-name-part taxon-name-part-type="genus" reg="Habroteleia">Habroteleia</tp:taxon-name-part> <tp:taxon-name-part taxon-name-part-type="species" reg="persimilis">persimilis</tp:taxon-name-part></tp:taxon-name></italic>, female (<named-content xmlns:xlink="http://www.w3.org/1999/xlink" content-type="dwc:institutional_code" xlink:type="simple">OSUC</named-content> 687934) <bold>89</bold> <abbrev xmlns:xlink="http://www.w3.org/1999/xlink" xlink:title="metasomal tergite 5" id="ABBRID0EKYBI" xlink:type="simple">T5</abbrev> and <abbrev xmlns:xlink="http://www.w3.org/1999/xlink" xlink:title="metasomal tergite 6" id="ABBRID0EOYBI" xlink:type="simple">T6</abbrev>, dorsal view <bold>90</bold> Wings.</p></caption><graphic xmlns:xlink="http://www.w3.org/1999/xlink" xlink:href="zookeys-730-087-g016.jpg" position="float" orientation="portrait" xlink:type="simple" id="oo_179739.jpg"/></fig></tp:treatment-sec><ref-list><ref id="B22"><mixed-citation xmlns:xlink="http://www.w3.org/1999/xlink" xlink:type="simple">
          <person-group><name name-style="western"><surname>Kozlov</surname><given-names>MA</given-names></name><name name-style="western"><surname>Kononova</surname><given-names>SV</given-names></name></person-group> (<year>1990</year>) <source>[<tp:taxon-name><tp:taxon-name-part taxon-name-part-type="subfamily">Scelioninae</tp:taxon-name-part></tp:taxon-name> of the Fauna of the USSR (<tp:taxon-name><tp:taxon-name-part taxon-name-part-type="order">Hymenoptera</tp:taxon-name-part></tp:taxon-name>, <tp:taxon-name><tp:taxon-name-part taxon-name-part-type="family">Scelionidae</tp:taxon-name-part></tp:taxon-name>, <tp:taxon-name><tp:taxon-name-part taxon-name-part-type="subfamily">Scelioninae</tp:taxon-name-part></tp:taxon-name>).</source> <publisher-name>] Nauka</publisher-name>, <publisher-loc>Leningrad</publisher-loc>, <size units="page">344 pp</size>.</mixed-citation></ref><ref id="B10"><mixed-citation xmlns:xlink="http://www.w3.org/1999/xlink" xlink:type="simple">
          <person-group><name name-style="western"><surname>Johnson</surname><given-names>NF</given-names></name></person-group> (<year>1992</year>) <article-title>Catalog of world <tp:taxon-name><tp:taxon-name-part taxon-name-part-type="superfamily">Proctotrupoidea</tp:taxon-name-part></tp:taxon-name> excluding <tp:taxon-name><tp:taxon-name-part taxon-name-part-type="family">Platygastridae</tp:taxon-name-part></tp:taxon-name>.</article-title> <source>Memoirs of the American Entomological Institute</source> <volume>51</volume>: <fpage>1</fpage>–<lpage>825</lpage>.</mixed-citation></ref><ref id="B18"><mixed-citation xmlns:xlink="http://www.w3.org/1999/xlink" xlink:type="simple">
          <person-group><name name-style="western"><surname>Kononova</surname><given-names>SV</given-names></name></person-group> (<year>1995</year>) <article-title>[Fam. <tp:taxon-name><tp:taxon-name-part taxon-name-part-type="family">Scelionidae</tp:taxon-name-part></tp:taxon-name>.]</article-title> In: <person-group><name name-style="western"><surname>Lehr</surname><given-names>PA</given-names></name></person-group> (<role>Ed.</role>) <issue-title>[Key to insects of Russian Far East in six volumes.</issue-title> <source>vol. 4. <tp:taxon-name><tp:taxon-name-part taxon-name-part-type="order">Neuropteroidea</tp:taxon-name-part></tp:taxon-name>, <tp:taxon-name><tp:taxon-name-part taxon-name-part-type="order">Mecoptera</tp:taxon-name-part></tp:taxon-name>, <tp:taxon-name><tp:taxon-name-part taxon-name-part-type="order">Hymenoptera</tp:taxon-name-part></tp:taxon-name>. Part 2. <tp:taxon-name><tp:taxon-name-part taxon-name-part-type="order">Hymenoptera</tp:taxon-name-part></tp:taxon-name>.] Dal’nauka, Vladivostok</source>, <fpage>57</fpage>–<lpage>121</lpage>.</mixed-citation></ref><ref id="B20"><mixed-citation xmlns:xlink="http://www.w3.org/1999/xlink" xlink:type="simple">
          <person-group><name name-style="western"><surname>Kononova</surname><given-names>SV</given-names></name><name name-style="western"><surname>Petrov</surname><given-names>S</given-names></name></person-group> (<year>2000</year>) <article-title>[A review of the genera <italic><tp:taxon-name><tp:taxon-name-part taxon-name-part-type="genus">Triteleia</tp:taxon-name-part></tp:taxon-name></italic>, <italic><tp:taxon-name><tp:taxon-name-part taxon-name-part-type="genus">Paridris</tp:taxon-name-part></tp:taxon-name></italic> and <italic><tp:taxon-name><tp:taxon-name-part taxon-name-part-type="genus">Calotelea</tp:taxon-name-part></tp:taxon-name></italic> (<tp:taxon-name><tp:taxon-name-part taxon-name-part-type="order">Hymenoptera</tp:taxon-name-part></tp:taxon-name>, <tp:taxon-name><tp:taxon-name-part taxon-name-part-type="family">Scelionidae</tp:taxon-name-part></tp:taxon-name>, <tp:taxon-name><tp:taxon-name-part taxon-name-part-type="subfamily">Scelioninae</tp:taxon-name-part></tp:taxon-name>) of Palaearctic region.</article-title> <source>] Vestnik Zoologii,</source> <volume>34</volume>(<issue>6</issue>): <fpage>27</fpage>–<lpage>35</lpage>.</mixed-citation></ref><ref id="B19"><mixed-citation xmlns:xlink="http://www.w3.org/1999/xlink" xlink:type="simple">
          <person-group><name name-style="western"><surname>Kononova</surname><given-names>SV</given-names></name><name name-style="western"><surname>Kozlov</surname><given-names>MA</given-names></name></person-group> (<year>2008</year>) <source>[Scelionids of the Palearctic (<tp:taxon-name><tp:taxon-name-part taxon-name-part-type="order">Hymenoptera</tp:taxon-name-part></tp:taxon-name>, <tp:taxon-name><tp:taxon-name-part taxon-name-part-type="family">Scelionidae</tp:taxon-name-part></tp:taxon-name>). Subfamily <tp:taxon-name><tp:taxon-name-part taxon-name-part-type="subfamily">Scelioninae</tp:taxon-name-part></tp:taxon-name>.</source> <publisher-name>] Tovarishchestvo Nauchnykh Izdanii KMK</publisher-name>, <publisher-loc>Saint Petersburg</publisher-loc>, <size units="page">489 pp</size>.</mixed-citation></ref><ref id="B23"><mixed-citation xmlns:xlink="http://www.w3.org/1999/xlink" xlink:type="simple">
          <person-group><name name-style="western"><surname>Lê</surname><given-names>XH</given-names></name></person-group> (<year>2000</year>) <source>Egg-parasites of family <tp:taxon-name><tp:taxon-name-part taxon-name-part-type="family">Scelionidae</tp:taxon-name-part></tp:taxon-name> (<tp:taxon-name><tp:taxon-name-part taxon-name-part-type="order">Hymenoptera</tp:taxon-name-part></tp:taxon-name>). Fauna of Vietnam, vol. 3.</source> <publisher-name>Science and Technics Publishing House</publisher-name>, <publisher-loc>Hanoi</publisher-loc>, <size units="page">386 pp</size>.</mixed-citation></ref><ref id="B34"><mixed-citation xmlns:xlink="http://www.w3.org/1999/xlink" xlink:type="simple">
          <person-group><name name-style="western"><surname>Talamas</surname><given-names>EJ</given-names></name><name name-style="western"><surname>Pham</surname><given-names>H-T</given-names></name></person-group> (<year>2017</year>) <article-title>An online photographic catalog of <tp:taxon-name><tp:taxon-name-part taxon-name-part-type="superfamily">Platygastroidea</tp:taxon-name-part></tp:taxon-name> (<tp:taxon-name><tp:taxon-name-part taxon-name-part-type="order">Hymenoptera</tp:taxon-name-part></tp:taxon-name>) in the Institute of Ecology and Biological Resources (Hanoi, Vietnam), with some taxonomic notes.</article-title> <source>Journal of <tp:taxon-name><tp:taxon-name-part taxon-name-part-type="order">Hymenoptera</tp:taxon-name-part></tp:taxon-name> Research</source> <volume>56</volume>: <fpage>225</fpage>–<lpage>239</lpage>. <ext-link xlink:type="simple" ext-link-type="doi" xlink:href="10.3897/jhr.56.10214">https://doi.org/10.3897/jhr.56.10214</ext-link></mixed-citation></ref></ref-list></tp:taxon-treatment>
