# Supplementary material for: Revision of the world species of the genus Habroteleia Kieffer (Hymenoptera, Platygastridae, Scelioninae)
Source: Zookeys. 2018 Jan 17;(730):87–122. doi: 10.3897/zookeys.730.21846 (PMC5799745; doi:10.3897/zookeys.730.21846)
Supplement: XML Treatment for Habroteleia ruficoxa [file zookeys.730.21846-treatment7.xml]

<!DOCTYPE tp:taxon-treatment
  PUBLIC "-//TaxonX//DTD Taxonomic Treatment Publishing DTD v0 20100105//EN" "tax-treatment-NSO.dtd">
<tp:taxon-treatment xmlns:tp="http://www.plazi.org/taxpub"><tp:treatment-meta><kwd-group><label>Taxon classification</label><kwd><named-content xmlns:xlink="http://www.w3.org/1999/xlink" content-type="kingdom">Animalia</named-content></kwd><kwd><named-content xmlns:xlink="http://www.w3.org/1999/xlink" content-type="order">Hymenoptera</named-content></kwd><kwd><named-content xmlns:xlink="http://www.w3.org/1999/xlink" content-type="family">Platygastridae</named-content></kwd></kwd-group><mixed-citation publication-type="journal"><person-group><name><surname>Chen</surname><given-names>Hua-yan</given-names></name><name><surname>Talamas</surname><given-names>Elijah J.</given-names></name><name><surname>Masner</surname><given-names>Lubomír</given-names></name><name><surname>Johnson</surname><given-names>Norman F.</given-names></name></person-group><article-title>Revision of the world species of the genus <italic><tp:taxon-name><tp:taxon-name-part taxon-name-part-type="genus" reg="Habroteleia">Habroteleia</tp:taxon-name-part></tp:taxon-name></italic> Kieffer (<tp:taxon-name><tp:taxon-name-part taxon-name-part-type="order">Hymenoptera</tp:taxon-name-part></tp:taxon-name>, <tp:taxon-name><tp:taxon-name-part taxon-name-part-type="family">Platygastridae</tp:taxon-name-part></tp:taxon-name>, <tp:taxon-name><tp:taxon-name-part taxon-name-part-type="subfamily">Scelioninae</tp:taxon-name-part></tp:taxon-name>)</article-title><source>Zookeys</source><day>17</day><month>1</month><year>2018</year><volume>2018</volume><issue>730</issue><fpage>87</fpage><lpage>122</lpage><pub-id pub-id-type="doi">10.3897/zookeys.730.21846</pub-id></mixed-citation></tp:treatment-meta><tp:nomenclature><tp:taxon-name>
            <tp:taxon-name-part taxon-name-part-type="genus" reg="Habroteleia">Habroteleia</tp:taxon-name-part>
            <tp:taxon-name-part taxon-name-part-type="species" reg="ruficoxa">ruficoxa</tp:taxon-name-part>
            <object-id xmlns:xlink="http://www.w3.org/1999/xlink" content-type="zoobank" xlink:type="simple">http://zoobank.org/C3EF6C6D-486C-47FC-B481-81EDF21FA806</object-id>
            <object-id xmlns:xlink="http://www.w3.org/1999/xlink" xlink:type="simple">http://bioguid.osu.edu/xbiod_concepts/4538</object-id>
          </tp:taxon-name><tp:taxon-authority>(Kieffer)</tp:taxon-authority><xref ref-type="fig" rid="F12">Figures 65–70</xref><tp:nomenclature-citation-list><tp:nomenclature-citation><tp:taxon-name>
                <tp:taxon-name-part taxon-name-part-type="genus" reg="Phaedroteleia">Phaedroteleia</tp:taxon-name-part> <tp:taxon-name-part taxon-name-part-type="species" reg="ruficoxa">ruficoxa</tp:taxon-name-part></tp:taxon-name><comment>Kieffer, 1916: 182, 183 (original description. Keyed); <xref ref-type="bibr" rid="B17">Kieffer 1926</xref>: 418 (description, keyed); <xref ref-type="bibr" rid="B11">Kelner-Pillault 1958</xref>: 151 (type information); <xref ref-type="bibr" rid="B4">Baltazar 1966</xref>: 181 (cataloged, type information, distribution).</comment></tp:nomenclature-citation><tp:nomenclature-citation><tp:taxon-name>
                <tp:taxon-name-part taxon-name-part-type="genus" reg="Habroteleia">Habroteleia</tp:taxon-name-part> <tp:taxon-name-part taxon-name-part-type="species" reg="ruficoxa">ruficoxa</tp:taxon-name-part></tp:taxon-name><comment>(Kieffer): <xref ref-type="bibr" rid="B25">Masner 1976</xref>: 26 (generic transfer); <xref ref-type="bibr" rid="B10">Johnson 1992</xref>: 399 (cataloged, type information).</comment></tp:nomenclature-citation></tp:nomenclature-citation-list></tp:nomenclature><tp:treatment-sec sec-type="description" id="SECID0EO1AI"><title>Description.</title><p>Body length of male: 4.0 mm (n=1). Length of <abbrev xmlns:xlink="http://www.w3.org/1999/xlink" xlink:title="antennomere 3" id="ABBRID0EU1AI" xlink:type="simple">A3</abbrev> in male: as long as <abbrev xmlns:xlink="http://www.w3.org/1999/xlink" xlink:title="antennomere 2" id="ABBRID0EY1AI" xlink:type="simple">A2</abbrev>.</p><p>Punctation of frons above antennal scrobe: sparse. Sculpture of antennal scrobe: foveate. Central keel: present. Sculpture of ventrolateral frons: punctate rugose. Occipital carina: complete. Sculpture of posterior vertex: punctate rugose. Sculpture of gena: punctate rugose. Sculpture of occiput: smooth.</p><p>Color of mesosoma: black. Sculpture of dorsal pronotal area: punctate rugose. Sculpture of lateral pronotal area: smooth anteriorly, foveate posteriorly. Sculpture of netrion: coarsely striate. Setae of netrion: dense throughout. Sculpture of notaulus: discretely punctate. Sculpture of mesoscutal midlobe: densely punctate. Sculpture of lateral lobe of mesoscutum: sparsely punctate. Sculpture of lateral propodeal area: rugose. Setation of mesoscutellum: sparse. Sculpture of mesoscutellum: sparsely punctate. Median propodeal projection: short. Mesopleural carina: distinct. Sculpture of mesepisternum anteroventral to mesopleural depression: largely smooth with sparse punctures. Sculpture of dorsal metapleural area: rugose. Sculpture of ventral metapleural area: rugose. Setation of ventral metapleural area: dense. Color of legs: orange-yellow. Sculpture of hind coxa: densely punctate.</p><p>Color of metasoma: black. Transverse sulcus on <abbrev xmlns:xlink="http://www.w3.org/1999/xlink" xlink:title="metasomal tergite 2" id="ABBRID0EA2AI" xlink:type="simple">T2</abbrev>: present. Sculpture of <abbrev xmlns:xlink="http://www.w3.org/1999/xlink" xlink:title="metasomal tergite 2" id="ABBRID0EE2AI" xlink:type="simple">T2</abbrev>–<abbrev xmlns:xlink="http://www.w3.org/1999/xlink" xlink:title="metasomal tergite 5" id="ABBRID0EI2AI" xlink:type="simple">T5</abbrev>: sparsely longitudinally striate, smooth in interstices. Sculpture of <abbrev xmlns:xlink="http://www.w3.org/1999/xlink" xlink:title="metasomal tergite 1" id="ABBRID0EM2AI" xlink:type="simple">T1</abbrev> in male: sparsely longitudinally striate, smooth in interstices. Male T8 apical spine: absent.</p></tp:treatment-sec><tp:treatment-sec sec-type="distribution" id="SECID0EQ2AI"><title>Link to distribution map.</title><p>[<ext-link xmlns:xlink="http://www.w3.org/1999/xlink" xlink:type="simple" ext-link-type="uri" xlink:href="http://hol.osu.edu/map-large.html?id=4538">http://hol.osu.edu/map-large.html?id=4538</ext-link>]</p></tp:treatment-sec><tp:treatment-sec sec-type="material" id="SECID0E22AI"><title>Material examined.</title><p>Holotype, male, <italic><tp:taxon-name><tp:taxon-name-part taxon-name-part-type="genus" reg="Phaedroteleia">P.</tp:taxon-name-part> <tp:taxon-name-part taxon-name-part-type="species" reg="ruficoxa">ruficoxa</tp:taxon-name-part></tp:taxon-name></italic>: <bold>PHILIPPINES</bold>: Mindanao Isl., Butuan Chartered City, no date, Baker, MNHN_EY3427 (deposited in <named-content xmlns:xlink="http://www.w3.org/1999/xlink" content-type="dwc:institutional_code" xlink:type="simple">MNHN</named-content>).</p><fig id="F12" position="float" orientation="portrait"><label>Figures 65–70.</label><caption><p>
                <italic><tp:taxon-name><tp:taxon-name-part taxon-name-part-type="genus" reg="Phaedroteleia">Phaedroteleia</tp:taxon-name-part> <tp:taxon-name-part taxon-name-part-type="species" reg="ruficoxa">ruficoxa</tp:taxon-name-part></tp:taxon-name></italic>, male, holotype (MNHN_EY3427). <bold>65</bold> Lateral habitus <bold>66</bold> Head and mesosoma, lateral view <bold>67</bold> Dorsal habitus <bold>68</bold> Head and mesosoma, dorsal view <bold>69</bold> Head, anterior view <bold>70</bold> Metasoma, dorsal view.</p></caption><graphic xmlns:xlink="http://www.w3.org/1999/xlink" xlink:href="zookeys-730-087-g012.jpg" position="float" orientation="portrait" xlink:type="simple" id="oo_179735.jpg"/></fig></tp:treatment-sec><tp:treatment-sec sec-type="comments" id="SECID0EX4AI"><title>Comments.</title><p>The holotype specimen of <italic><tp:taxon-name><tp:taxon-name-part taxon-name-part-type="genus" reg="Habroteleia">Habroteleia</tp:taxon-name-part> <tp:taxon-name-part taxon-name-part-type="species" reg="ruficoxa">ruficoxa</tp:taxon-name-part></tp:taxon-name></italic> is in reasonably good condition in that the characters used for diagnosis at the species level are readily accessible. The challenge is that the species was described from a single male and in the course of this revision we did not encounter any additional specimens of <italic><tp:taxon-name><tp:taxon-name-part taxon-name-part-type="genus" reg="Habroteleia">H.</tp:taxon-name-part> <tp:taxon-name-part taxon-name-part-type="species" reg="ruficoxa">ruficoxa</tp:taxon-name-part></tp:taxon-name></italic>. The absence of a spine on T8 in the male, the largely smooth surface of the mesos<!--PageBreak-->cutum and mesoscutellum, and the notauli weakly indicated by punctures place the holotype specimen well outside of our concept of <italic><tp:taxon-name><tp:taxon-name-part taxon-name-part-type="genus" reg="Habroteleia">H.</tp:taxon-name-part> <tp:taxon-name-part taxon-name-part-type="species" reg="flavipes">flavipes</tp:taxon-name-part></tp:taxon-name></italic>, the only other species of <italic><tp:taxon-name><tp:taxon-name-part taxon-name-part-type="genus" reg="Habroteleia">Habroteleia</tp:taxon-name-part></tp:taxon-name></italic> known from the Philippines.</p></tp:treatment-sec><ref-list><ref id="B17"><mixed-citation xmlns:xlink="http://www.w3.org/1999/xlink" xlink:type="simple">
          <person-group><name name-style="western"><surname>Kieffer</surname><given-names>JJ</given-names></name></person-group> (<year>1926</year>) <source><tp:taxon-name><tp:taxon-name-part taxon-name-part-type="family">Scelionidae</tp:taxon-name-part></tp:taxon-name>. Das Tierreich. Vol. 48.</source> <publisher-name>Walter de Gruyter &amp; Co.</publisher-name>, <publisher-loc>Berlin</publisher-loc>, <size units="page">885 pp</size>.</mixed-citation></ref><ref id="B11"><mixed-citation xmlns:xlink="http://www.w3.org/1999/xlink" xlink:type="simple">
          <person-group><name name-style="western"><surname>Kelner-Pillault</surname><given-names>S</given-names></name></person-group> (<year>1958</year>) Catalogue de quelques types d’Hyménoptères provenant de la collection de l’Abbé J. J. Kieffer. Bulletin du Muséum National d’Histoire Naturelle (2)30: 146–153.</mixed-citation></ref><ref id="B4"><mixed-citation xmlns:xlink="http://www.w3.org/1999/xlink" xlink:type="simple">
          <person-group><name name-style="western"><surname>Baltazar</surname><given-names>CR</given-names></name></person-group> (<year>1966</year>) <article-title>A catalogue of Philippine <tp:taxon-name><tp:taxon-name-part taxon-name-part-type="order">Hymenoptera</tp:taxon-name-part></tp:taxon-name> (with a bibliography, 1758–1963).</article-title> <source>Pacific Insects Monographs</source> <volume>8</volume>: <fpage>1</fpage>–<lpage>488</lpage>.</mixed-citation></ref><ref id="B25"><mixed-citation xmlns:xlink="http://www.w3.org/1999/xlink" xlink:type="simple">
          <person-group><name name-style="western"><surname>Masner</surname><given-names>L</given-names></name></person-group> (<year>1976</year>) <article-title>Revisionary notes and keys to world genera of <tp:taxon-name><tp:taxon-name-part taxon-name-part-type="family">Scelionidae</tp:taxon-name-part></tp:taxon-name> (<tp:taxon-name><tp:taxon-name-part taxon-name-part-type="order">Hymenoptera</tp:taxon-name-part></tp:taxon-name>: <tp:taxon-name><tp:taxon-name-part taxon-name-part-type="superfamily">Proctotrupoidea</tp:taxon-name-part></tp:taxon-name>).</article-title> <source>Memoirs of the Entomological Society of Canada</source> <volume>97</volume>: <fpage>1</fpage>–<lpage>87</lpage>. <ext-link xlink:type="simple" ext-link-type="doi" xlink:href="10.4039/entm10897fv">https://doi.org/10.4039/entm10897fv</ext-link></mixed-citation></ref><ref id="B10"><mixed-citation xmlns:xlink="http://www.w3.org/1999/xlink" xlink:type="simple">
          <person-group><name name-style="western"><surname>Johnson</surname><given-names>NF</given-names></name></person-group> (<year>1992</year>) <article-title>Catalog of world <tp:taxon-name><tp:taxon-name-part taxon-name-part-type="superfamily">Proctotrupoidea</tp:taxon-name-part></tp:taxon-name> excluding <tp:taxon-name><tp:taxon-name-part taxon-name-part-type="family">Platygastridae</tp:taxon-name-part></tp:taxon-name>.</article-title> <source>Memoirs of the American Entomological Institute</source> <volume>51</volume>: <fpage>1</fpage>–<lpage>825</lpage>.</mixed-citation></ref></ref-list></tp:taxon-treatment>
