# Supplementary material for: Revision of the world species of the genus Habroteleia Kieffer (Hymenoptera, Platygastridae, Scelioninae)
Source: Zookeys. 2018 Jan 17;(730):87–122. doi: 10.3897/zookeys.730.21846 (PMC5799745; doi:10.3897/zookeys.730.21846)
Supplement: XML Treatment for Habroteleia scapularis [file zookeys.730.21846-treatment9.xml]

<!DOCTYPE tp:taxon-treatment
  PUBLIC "-//TaxonX//DTD Taxonomic Treatment Publishing DTD v0 20100105//EN" "tax-treatment-NSO.dtd">
<tp:taxon-treatment xmlns:tp="http://www.plazi.org/taxpub"><tp:treatment-meta><kwd-group><label>Taxon classification</label><kwd><named-content xmlns:xlink="http://www.w3.org/1999/xlink" content-type="kingdom">Animalia</named-content></kwd><kwd><named-content xmlns:xlink="http://www.w3.org/1999/xlink" content-type="order">Hymenoptera</named-content></kwd><kwd><named-content xmlns:xlink="http://www.w3.org/1999/xlink" content-type="family">Platygastridae</named-content></kwd></kwd-group><mixed-citation publication-type="journal"><person-group><name><surname>Chen</surname><given-names>Hua-yan</given-names></name><name><surname>Talamas</surname><given-names>Elijah J.</given-names></name><name><surname>Masner</surname><given-names>Lubomír</given-names></name><name><surname>Johnson</surname><given-names>Norman F.</given-names></name></person-group><article-title>Revision of the world species of the genus <italic><tp:taxon-name><tp:taxon-name-part taxon-name-part-type="genus" reg="Habroteleia">Habroteleia</tp:taxon-name-part></tp:taxon-name></italic> Kieffer (<tp:taxon-name><tp:taxon-name-part taxon-name-part-type="order">Hymenoptera</tp:taxon-name-part></tp:taxon-name>, <tp:taxon-name><tp:taxon-name-part taxon-name-part-type="family">Platygastridae</tp:taxon-name-part></tp:taxon-name>, <tp:taxon-name><tp:taxon-name-part taxon-name-part-type="subfamily">Scelioninae</tp:taxon-name-part></tp:taxon-name>)</article-title><source>Zookeys</source><day>17</day><month>1</month><year>2018</year><volume>2018</volume><issue>730</issue><fpage>87</fpage><lpage>122</lpage><pub-id pub-id-type="doi">10.3897/zookeys.730.21846</pub-id></mixed-citation></tp:treatment-meta><tp:nomenclature><tp:taxon-name>
            <tp:taxon-name-part taxon-name-part-type="genus" reg="Habroteleia">Habroteleia</tp:taxon-name-part>
            <tp:taxon-name-part taxon-name-part-type="species" reg="scapularis">scapularis</tp:taxon-name-part>
            <object-id xmlns:xlink="http://www.w3.org/1999/xlink" content-type="zoobank" xlink:type="simple">http://zoobank.org/6008D3A5-FE3A-4C26-8E5A-455A00D5DB9A</object-id>
            <object-id xmlns:xlink="http://www.w3.org/1999/xlink" xlink:type="simple">http://bioguid.osu.edu/xbiod_concepts/4539</object-id>
          </tp:taxon-name><tp:taxon-authority>(Kieffer)</tp:taxon-authority><tp:nomenclature-citation-list><tp:nomenclature-citation><tp:taxon-name>
                <tp:taxon-name-part taxon-name-part-type="genus" reg="Crestoteleia">Crestoteleia</tp:taxon-name-part> <tp:taxon-name-part taxon-name-part-type="species" reg="scapularis">scapularis</tp:taxon-name-part></tp:taxon-name><comment>Kieffer, 1916: 180 (original description, keyed, spelling error).</comment></tp:nomenclature-citation><tp:nomenclature-citation><tp:taxon-name>
                <tp:taxon-name-part taxon-name-part-type="genus" reg="Chrestoteleia">Chrestoteleia</tp:taxon-name-part> <tp:taxon-name-part taxon-name-part-type="species" reg="scapularis">scapularis</tp:taxon-name-part></tp:taxon-name><comment>Kieffer: <xref ref-type="bibr" rid="B17">Kieffer 1926</xref>: 443, 444 (description, keyed); <xref ref-type="bibr" rid="B4">Baltazar 1966</xref>: 182 (cataloged, distribution).</comment></tp:nomenclature-citation><tp:nomenclature-citation><tp:taxon-name>
                <tp:taxon-name-part taxon-name-part-type="genus" reg="Habroteleia">Habroteleia</tp:taxon-name-part> <tp:taxon-name-part taxon-name-part-type="species" reg="scapularis">scapularis</tp:taxon-name-part></tp:taxon-name><comment>(Kieffer): <xref ref-type="bibr" rid="B4">Baltazar 1966</xref>: 177 (cataloged, generic transfer, distribution); <xref ref-type="bibr" rid="B10">Johnson 1992</xref>: 399 (cataloged, type information).</comment></tp:nomenclature-citation></tp:nomenclature-citation-list></tp:nomenclature><tp:treatment-sec sec-type="comments" id="SECID0E3JBI"><title>Comments.</title><p>We were not able to locate the type specimens of this species, and its status and identity are unclear.</p></tp:treatment-sec><ref-list><ref id="B17"><mixed-citation xmlns:xlink="http://www.w3.org/1999/xlink" xlink:type="simple">
          <person-group><name name-style="western"><surname>Kieffer</surname><given-names>JJ</given-names></name></person-group> (<year>1926</year>) <source><tp:taxon-name><tp:taxon-name-part taxon-name-part-type="family">Scelionidae</tp:taxon-name-part></tp:taxon-name>. Das Tierreich. Vol. 48.</source> <publisher-name>Walter de Gruyter &amp; Co.</publisher-name>, <publisher-loc>Berlin</publisher-loc>, <size units="page">885 pp</size>.</mixed-citation></ref><ref id="B4"><mixed-citation xmlns:xlink="http://www.w3.org/1999/xlink" xlink:type="simple">
          <person-group><name name-style="western"><surname>Baltazar</surname><given-names>CR</given-names></name></person-group> (<year>1966</year>) <article-title>A catalogue of Philippine <tp:taxon-name><tp:taxon-name-part taxon-name-part-type="order">Hymenoptera</tp:taxon-name-part></tp:taxon-name> (with a bibliography, 1758–1963).</article-title> <source>Pacific Insects Monographs</source> <volume>8</volume>: <fpage>1</fpage>–<lpage>488</lpage>.</mixed-citation></ref><ref id="B10"><mixed-citation xmlns:xlink="http://www.w3.org/1999/xlink" xlink:type="simple">
          <person-group><name name-style="western"><surname>Johnson</surname><given-names>NF</given-names></name></person-group> (<year>1992</year>) <article-title>Catalog of world <tp:taxon-name><tp:taxon-name-part taxon-name-part-type="superfamily">Proctotrupoidea</tp:taxon-name-part></tp:taxon-name> excluding <tp:taxon-name><tp:taxon-name-part taxon-name-part-type="family">Platygastridae</tp:taxon-name-part></tp:taxon-name>.</article-title> <source>Memoirs of the American Entomological Institute</source> <volume>51</volume>: <fpage>1</fpage>–<lpage>825</lpage>.</mixed-citation></ref></ref-list></tp:taxon-treatment>
