# Supplementary material for: Revision of the world species of the genus Habroteleia Kieffer (Hymenoptera, Platygastridae, Scelioninae)
Source: Zookeys. 2018 Jan 17;(730):87–122. doi: 10.3897/zookeys.730.21846 (PMC5799745; doi:10.3897/zookeys.730.21846)
Supplement: XML Treatment for Habroteleia soa [file zookeys.730.21846-treatment10.xml]

<!DOCTYPE tp:taxon-treatment
  PUBLIC "-//TaxonX//DTD Taxonomic Treatment Publishing DTD v0 20100105//EN" "tax-treatment-NSO.dtd">
<tp:taxon-treatment xmlns:tp="http://www.plazi.org/taxpub"><tp:treatment-meta><kwd-group><label>Taxon classification</label><kwd><named-content xmlns:xlink="http://www.w3.org/1999/xlink" content-type="kingdom">Animalia</named-content></kwd><kwd><named-content xmlns:xlink="http://www.w3.org/1999/xlink" content-type="order">Hymenoptera</named-content></kwd><kwd><named-content xmlns:xlink="http://www.w3.org/1999/xlink" content-type="family">Platygastridae</named-content></kwd></kwd-group><mixed-citation publication-type="journal"><person-group><name><surname>Chen</surname><given-names>Hua-yan</given-names></name><name><surname>Talamas</surname><given-names>Elijah J.</given-names></name><name><surname>Masner</surname><given-names>Lubomír</given-names></name><name><surname>Johnson</surname><given-names>Norman F.</given-names></name></person-group><article-title>Revision of the world species of the genus <italic><tp:taxon-name><tp:taxon-name-part taxon-name-part-type="genus" reg="Habroteleia">Habroteleia</tp:taxon-name-part></tp:taxon-name></italic> Kieffer (<tp:taxon-name><tp:taxon-name-part taxon-name-part-type="order">Hymenoptera</tp:taxon-name-part></tp:taxon-name>, <tp:taxon-name><tp:taxon-name-part taxon-name-part-type="family">Platygastridae</tp:taxon-name-part></tp:taxon-name>, <tp:taxon-name><tp:taxon-name-part taxon-name-part-type="subfamily">Scelioninae</tp:taxon-name-part></tp:taxon-name>)</article-title><source>Zookeys</source><day>17</day><month>1</month><year>2018</year><volume>2018</volume><issue>730</issue><fpage>87</fpage><lpage>122</lpage><pub-id pub-id-type="doi">10.3897/zookeys.730.21846</pub-id></mixed-citation></tp:treatment-meta><tp:nomenclature><tp:taxon-name>
            <tp:taxon-name-part taxon-name-part-type="genus" reg="Habroteleia">Habroteleia</tp:taxon-name-part>
            <tp:taxon-name-part taxon-name-part-type="species" reg="soa">soa</tp:taxon-name-part>
            <object-id xmlns:xlink="http://www.w3.org/1999/xlink" content-type="zoobank" xlink:type="simple">http://zoobank.org/DD68E31A-9B97-4226-832E-2549DD5F0E0A</object-id>
            <object-id xmlns:xlink="http://www.w3.org/1999/xlink" xlink:type="simple">http://bioguid.osu.edu/xbiod_concepts/448556</object-id>
          </tp:taxon-name><tp:taxon-authority>Chen &amp; Talamas</tp:taxon-authority><tp:taxon-status xmlns:xlink="http://www.w3.org/1999/xlink" xlink:type="simple">sp. n.</tp:taxon-status><xref ref-type="fig" rid="F14">Figures 77–81</xref></tp:nomenclature><tp:treatment-sec sec-type="description" id="SECID0ERLBI"><title>Description.</title><p>Body length of female: 3.72 mm (n=1). Length of <abbrev xmlns:xlink="http://www.w3.org/1999/xlink" xlink:title="antennomere 3" id="ABBRID0EXLBI" xlink:type="simple">A3</abbrev> in male: longer than <abbrev xmlns:xlink="http://www.w3.org/1999/xlink" xlink:title="antennomere 2" id="ABBRID0E2LBI" xlink:type="simple">A2</abbrev>. Length of <abbrev xmlns:xlink="http://www.w3.org/1999/xlink" xlink:title="antennomere 3" id="ABBRID0E6LBI" xlink:type="simple">A3</abbrev> in male: longer than <abbrev xmlns:xlink="http://www.w3.org/1999/xlink" xlink:title="antennomere 2" id="ABBRID0EDMBI" xlink:type="simple">A2</abbrev>. Punctation of frons above antennal scrobe: dense. Sculpture of antennal scrobe: smooth. Central keel: present. Sculpture of ventrolateral frons: punctate rugose. Occipital carina: complete. Sculpture of posterior vertex: punctate rugose. Sculpture of gena: punctate rugose ventrally, sparsely punctate dorsally. Sculpture of occiput: rugulose.</p><p>Color of mesosoma: black. Sculpture of dorsal pronotal area: punctate rugose. Sculpture of lateral pronotal area: smooth anteriorly, foveate posteriorly. Sculpture of netrion: coarsely striate. Setae of netrion: sparse throughout. Sculpture of notaulus: contiguously punctate. Sculpture of mesoscutal midlobe: punctate rugose on the anterior margin, otherwise largely smooth with two rows of discrete punctures. Sculpture of lateral lobe of mesoscutum: smooth. Sculpture of lateral propodeal area: rugose. Setation of mesoscutellum: sparse. Sculpture of mesoscutellum: coarsely punctate rugose. Median propodeal projection: short. Mesopleural carina: weakly developed. Sculpture of mesepisternum anteroventral to mesopleural depression: smooth with a row of punctures along mesopleural carina. Sculpture of dorsal metapleural area: smooth. Sculpture of ventral metapleural area: punctate rugose. Setation of ventral metapleural area: sparse. Color of legs: orange-yellow to dark brown. Sculpture of hind coxa: smooth.</p><p>Color of metasoma: black. <abbrev xmlns:xlink="http://www.w3.org/1999/xlink" xlink:title="metasomal tergite 1" id="ABBRID0EKMBI" xlink:type="simple">T1</abbrev> horn in female: absent. Sculpture of posterior margin of <abbrev xmlns:xlink="http://www.w3.org/1999/xlink" xlink:title="metasomal tergite 1" id="ABBRID0EOMBI" xlink:type="simple">T1</abbrev> in female: sparsely longitudinally striate. Transverse sulcus on <abbrev xmlns:xlink="http://www.w3.org/1999/xlink" xlink:title="metasomal tergite 2" id="ABBRID0ESMBI" xlink:type="simple">T2</abbrev>: present. Sculpture of <abbrev xmlns:xlink="http://www.w3.org/1999/xlink" xlink:title="metasomal tergite 2" id="ABBRID0EWMBI" xlink:type="simple">T2</abbrev>–<abbrev xmlns:xlink="http://www.w3.org/1999/xlink" xlink:title="metasomal tergite 5" id="ABBRID0E1MBI" xlink:type="simple">T5</abbrev>: <abbrev xmlns:xlink="http://www.w3.org/1999/xlink" xlink:title="metasomal tergite 2" id="ABBRID0E5MBI" xlink:type="simple">T2</abbrev>–<abbrev xmlns:xlink="http://www.w3.org/1999/xlink" xlink:title="metasomal tergite 4" id="ABBRID0ECNBI" xlink:type="simple">T4</abbrev> sparsely longitudinally striate, with fine punctures in interstices, <abbrev xmlns:xlink="http://www.w3.org/1999/xlink" xlink:title="metasomal tergite 5" id="ABBRID0EGNBI" xlink:type="simple">T5</abbrev> densely longitudinally striate punctate. Sculpture of <abbrev xmlns:xlink="http://www.w3.org/1999/xlink" xlink:title="metasomal tergite 6" id="ABBRID0EKNBI" xlink:type="simple">T6</abbrev> in female: densely punctate. Length of <abbrev xmlns:xlink="http://www.w3.org/1999/xlink" xlink:title="metasomal tergite 6" id="ABBRID0EONBI" xlink:type="simple">T6</abbrev> in female: wider than long. Apex of <abbrev xmlns:xlink="http://www.w3.org/1999/xlink" xlink:title="metasomal tergite 6" id="ABBRID0ESNBI" xlink:type="simple">T6</abbrev> in female: round. Sculpture of <abbrev xmlns:xlink="http://www.w3.org/1999/xlink" xlink:title="metasomal sternite 2" id="ABBRID0EWNBI" xlink:type="simple">S2</abbrev>: longitudinally striate rugose. Sculpture of <abbrev xmlns:xlink="http://www.w3.org/1999/xlink" xlink:title="metasomal tergite 1" id="ABBRID0E1NBI" xlink:type="simple">T1</abbrev> in male: sparsely longitudinally striate, smooth in interstices. Male T8 apical spine: present.</p><fig id="F14" position="float" orientation="portrait"><label>Figures 77–81.</label><caption><p>
                <italic><tp:taxon-name><tp:taxon-name-part taxon-name-part-type="genus" reg="Habroteleia">Habroteleia</tp:taxon-name-part> <tp:taxon-name-part taxon-name-part-type="species" reg="soa">soa</tp:taxon-name-part></tp:taxon-name></italic> sp. n., female, holotype (CASENT 2136859). <bold>77</bold> Lateral habitus <bold>78</bold> Head and mesosoma, lateral view <bold>79</bold> Dorsal habitus <bold>80</bold> Head, anterior view <bold>81</bold> <abbrev xmlns:xlink="http://www.w3.org/1999/xlink" xlink:title="metasomal tergite 5" id="ABBRID0E2OBI" xlink:type="simple">T5</abbrev> and <abbrev xmlns:xlink="http://www.w3.org/1999/xlink" xlink:title="metasomal tergite 6" id="ABBRID0E6OBI" xlink:type="simple">T6</abbrev>, dorsal view.</p></caption><graphic xmlns:xlink="http://www.w3.org/1999/xlink" xlink:href="zookeys-730-087-g014.jpg" position="float" orientation="portrait" xlink:type="simple" id="oo_179737.jpg"/></fig></tp:treatment-sec><tp:treatment-sec sec-type="etymology" id="SECID0EIPBI"><title>Etymology.</title><p>The Malagasy word “<tp:taxon-name><tp:taxon-name-part taxon-name-part-type="genus" reg="Habroteleia"/><tp:taxon-name-part taxon-name-part-type="species" reg="soa">soa</tp:taxon-name-part></tp:taxon-name>” means “beautiful” or “excellent”. We apply it to this species because we find it to be both of these. The name is treated as a noun in apposition.</p></tp:treatment-sec><tp:treatment-sec sec-type="distribution" id="SECID0EXPBI"><title>Link to distribution map.</title><p>[<ext-link xmlns:xlink="http://www.w3.org/1999/xlink" xlink:type="simple" ext-link-type="uri" xlink:href="http://hol.osu.edu/map-large.html?id=448556">http://hol.osu.edu/map-large.html?id=448556</ext-link>]</p></tp:treatment-sec><tp:treatment-sec sec-type="material" id="SECID0ECQBI"><title>Material examined.</title><p>Holotype, female: <bold>MADAGASCAR</bold>: Antsiranana Auto. Prov., 5km W Manantenina, Camp Mantella, low altitude rainforest, MA-31-32, <!--PageBreak-->490m, <named-content xmlns:xlink="http://www.w3.org/1999/xlink" content-type="dwc:verbatimCoordinates" xlink:type="simple"><named-content content-type="geo-json" specific-use="{&#34;type&#34;:&#34;Point&#34;,&#34;coordinates&#34;:[49.774000,-14.438167]}" id="NCID0EQBCI" xlink:type="simple">14°26.29'S 49°46.44'E</named-content></named-content>, Marojejy National Park, 14.X–22.X.2005, Malaise trap, M. Irwin &amp; R. Harin’Hala, CASENT 2136859 (deposited in <named-content xmlns:xlink="http://www.w3.org/1999/xlink" content-type="dwc:institutional_code" xlink:type="simple">CAS</named-content>). <italic>Paratypes</italic>: <bold>MADAGASCAR</bold>: 3 males, CASENT 2132434–2132435 (<named-content xmlns:xlink="http://www.w3.org/1999/xlink" content-type="dwc:institutional_code" xlink:type="simple">OSUC</named-content>), 2135976 (<named-content xmlns:xlink="http://www.w3.org/1999/xlink" content-type="dwc:institutional_code" xlink:type="simple">CAS</named-content>).</p></tp:treatment-sec><tp:treatment-sec sec-type="comments" id="SECID0E6QBI"><title>Comments.</title><p>
            <italic><tp:taxon-name><tp:taxon-name-part taxon-name-part-type="genus" reg="Habroteleia">Habroteleia</tp:taxon-name-part> <tp:taxon-name-part taxon-name-part-type="species" reg="soa">soa</tp:taxon-name-part></tp:taxon-name></italic> is the most geographically disjunct member of the genus, separated from the other species by the Indian Ocean. Despite this separation, it is not morphologically unusual in comparison with the other species, suggesting either that there is a relatively recent division between <italic><tp:taxon-name><tp:taxon-name-part taxon-name-part-type="genus" reg="Habroteleia">H.</tp:taxon-name-part> <tp:taxon-name-part taxon-name-part-type="species" reg="soa">soa</tp:taxon-name-part></tp:taxon-name></italic> and the other species, that the morphology of the genus evolves rather slowly, or that there has been insufficient sampling in the intervening areas (<italic>e.g.</italic>, east Africa, the moist southern part of the Arabian peninsula, India, and all other intervening regions).</p></tp:treatment-sec></tp:taxon-treatment>
