# Supplementary material for: Revision of the world species of the genus Habroteleia Kieffer (Hymenoptera, Platygastridae, Scelioninae)
Source: Zookeys. 2018 Jan 17;(730):87–122. doi: 10.3897/zookeys.730.21846 (PMC5799745; doi:10.3897/zookeys.730.21846)
Supplement: XML Treatment for Habroteleia spinosa [file zookeys.730.21846-treatment11.xml]

<!DOCTYPE tp:taxon-treatment
  PUBLIC "-//TaxonX//DTD Taxonomic Treatment Publishing DTD v0 20100105//EN" "tax-treatment-NSO.dtd">
<tp:taxon-treatment xmlns:tp="http://www.plazi.org/taxpub"><tp:treatment-meta><kwd-group><label>Taxon classification</label><kwd><named-content xmlns:xlink="http://www.w3.org/1999/xlink" content-type="kingdom">Animalia</named-content></kwd><kwd><named-content xmlns:xlink="http://www.w3.org/1999/xlink" content-type="order">Hymenoptera</named-content></kwd><kwd><named-content xmlns:xlink="http://www.w3.org/1999/xlink" content-type="family">Platygastridae</named-content></kwd></kwd-group><mixed-citation publication-type="journal"><person-group><name><surname>Chen</surname><given-names>Hua-yan</given-names></name><name><surname>Talamas</surname><given-names>Elijah J.</given-names></name><name><surname>Masner</surname><given-names>Lubomír</given-names></name><name><surname>Johnson</surname><given-names>Norman F.</given-names></name></person-group><article-title>Revision of the world species of the genus <italic><tp:taxon-name><tp:taxon-name-part taxon-name-part-type="genus" reg="Habroteleia">Habroteleia</tp:taxon-name-part></tp:taxon-name></italic> Kieffer (<tp:taxon-name><tp:taxon-name-part taxon-name-part-type="order">Hymenoptera</tp:taxon-name-part></tp:taxon-name>, <tp:taxon-name><tp:taxon-name-part taxon-name-part-type="family">Platygastridae</tp:taxon-name-part></tp:taxon-name>, <tp:taxon-name><tp:taxon-name-part taxon-name-part-type="subfamily">Scelioninae</tp:taxon-name-part></tp:taxon-name>)</article-title><source>Zookeys</source><day>17</day><month>1</month><year>2018</year><volume>2018</volume><issue>730</issue><fpage>87</fpage><lpage>122</lpage><pub-id pub-id-type="doi">10.3897/zookeys.730.21846</pub-id></mixed-citation></tp:treatment-meta><tp:nomenclature><tp:taxon-name>
            <tp:taxon-name-part taxon-name-part-type="genus" reg="Habroteleia">Habroteleia</tp:taxon-name-part>
            <tp:taxon-name-part taxon-name-part-type="species" reg="spinosa">spinosa</tp:taxon-name-part>
            <object-id xmlns:xlink="http://www.w3.org/1999/xlink" content-type="zoobank" xlink:type="simple">http://zoobank.org/9DD4E72F-B7E1-42CE-95BF-DDA22297830C</object-id>
            <object-id xmlns:xlink="http://www.w3.org/1999/xlink" xlink:type="simple">http://bioguid.osu.edu/xbiod_concepts/448458</object-id>
          </tp:taxon-name><tp:taxon-authority>Chen &amp; Johnson</tp:taxon-authority><tp:taxon-status xmlns:xlink="http://www.w3.org/1999/xlink" xlink:type="simple">sp. n.</tp:taxon-status><xref ref-type="fig" rid="F1">Figures 4–5</xref><xref ref-type="fig" rid="F15">, 82–87</xref><!--PageBreak--></tp:nomenclature><tp:treatment-sec sec-type="description" id="SECID0ESTBI"><title>Description.</title><p>Body length of female: 3.51–3.52 mm (n=2). Body length of male: 3.37–3.81 mm (n=6). Length of <abbrev xmlns:xlink="http://www.w3.org/1999/xlink" xlink:title="antennomere 3" id="ABBRID0EYTBI" xlink:type="simple">A3</abbrev> in male: longer than <abbrev xmlns:xlink="http://www.w3.org/1999/xlink" xlink:title="antennomere 2" id="ABBRID0E3TBI" xlink:type="simple">A2</abbrev>. Punctation of frons above antennal scrobe: dense. Sculpture of antennal scrobe: punctate rugose. Central keel: present. Sculpture of ventrolateral frons: punctate rugose. Occipital carina: interrupted medially. Sculpture of posterior vertex: smooth with sparse punctures. Sculpture of gena: sparsely punctate. Sculpture of occiput: smooth.</p><p>Color of mesosoma: black. Sculpture of dorsal pronotal area: sparsely punctate. Sculpture of lateral pronotal area: largely smooth, with sparsely punctures medially. Sculpture of netrion: coarsely striate ventrally, rugulose dorsally. Setae of netrion: dense throughout. Sculpture of notaulus: discretely punctate. Sculpture of mesoscutal midlobe: densely finely punctate along anterior margin, otherwise smooth. Sculpture of lateral lobe of mesoscutum: smooth. Sculpture of lateral propodeal area: rugose. Setation of mesoscutellum: sparse. Sculpture of mesoscutellum: sparsely punctate. Median propodeal projection: short. Mesopleural carina: distinct. Sculpture of mesepisternum anteroventral to mesopleural depression: smooth. Sculpture of dorsal metapleural area: smooth. Sculpture of ventral metapleural area: rugose. Setation of ventral metapleural area: dense. Color of legs: dark brown to black. Sculpture of hind coxa: smooth.</p><p>Color of metasoma: black. <abbrev xmlns:xlink="http://www.w3.org/1999/xlink" xlink:title="metasomal tergite 1" id="ABBRID0EDUBI" xlink:type="simple">T1</abbrev> horn in female: absent. Sculpture of posterior margin of <abbrev xmlns:xlink="http://www.w3.org/1999/xlink" xlink:title="metasomal tergite 1" id="ABBRID0EHUBI" xlink:type="simple">T1</abbrev> in female: densely longitudinally striate, punctate rugulose in interstices. Transverse sulcus on <abbrev xmlns:xlink="http://www.w3.org/1999/xlink" xlink:title="metasomal tergite 2" id="ABBRID0ELUBI" xlink:type="simple">T2</abbrev>: present. Sculpture of <abbrev xmlns:xlink="http://www.w3.org/1999/xlink" xlink:title="metasomal tergite 2" id="ABBRID0EPUBI" xlink:type="simple">T2</abbrev>–<abbrev xmlns:xlink="http://www.w3.org/1999/xlink" xlink:title="metasomal tergite 5" id="ABBRID0ETUBI" xlink:type="simple">T5</abbrev>: densely longitudinally striate, punctate rugulose in interstices. Sculpture of <abbrev xmlns:xlink="http://www.w3.org/1999/xlink" xlink:title="metasomal tergite 6" id="ABBRID0EXUBI" xlink:type="simple">T6</abbrev> in female: rugose. Length of <abbrev xmlns:xlink="http://www.w3.org/1999/xlink" xlink:title="metasomal tergite 6" id="ABBRID0E2UBI" xlink:type="simple">T6</abbrev> in female: wider than long. Apex of <abbrev xmlns:xlink="http://www.w3.org/1999/xlink" xlink:title="metasomal tergite 6" id="ABBRID0E6UBI" xlink:type="simple">T6</abbrev> in female: pointed. Sculpture of <abbrev xmlns:xlink="http://www.w3.org/1999/xlink" xlink:title="metasomal sternite 2" id="ABBRID0EDVBI" xlink:type="simple">S2</abbrev>: sparsely longitudinally striate medially, with fine punctures in interstices, irregularly finely punctate laterally. Sculpture of <abbrev xmlns:xlink="http://www.w3.org/1999/xlink" xlink:title="metasomal tergite 1" id="ABBRID0EHVBI" xlink:type="simple">T1</abbrev> in male: sparsely longitudinally striate, smooth in interstices. Male T8 apical spine: absent.</p><fig id="F15" position="float" orientation="portrait"><label>Figures 82–87.</label><caption><p>
                <italic><tp:taxon-name><tp:taxon-name-part taxon-name-part-type="genus" reg="Habroteleia">Habroteleia</tp:taxon-name-part> <tp:taxon-name-part taxon-name-part-type="species" reg="spinosa">spinosa</tp:taxon-name-part></tp:taxon-name></italic> sp. n., female, holotype (<named-content xmlns:xlink="http://www.w3.org/1999/xlink" content-type="dwc:institutional_code" xlink:type="simple">OSUC</named-content> 232889). <bold>82</bold> Lateral habitus <bold>83</bold> Head and mesosoma, lateral view <bold>84</bold> Dorsal habitus <bold>85</bold> Head and mesosoma, dorsal view <bold>86</bold> Head, anterior view <bold>87</bold> Metasoma and wings, dorsal view.</p></caption><graphic xmlns:xlink="http://www.w3.org/1999/xlink" xlink:href="zookeys-730-087-g015.jpg" position="float" orientation="portrait" xlink:type="simple" id="oo_179738.jpg"/></fig><fig id="F16" position="float" orientation="portrait"><label>Figures 88–90.</label><caption><p>
                <bold>88</bold> <italic><tp:taxon-name><tp:taxon-name-part taxon-name-part-type="genus" reg="Habroteleia">Habroteleia</tp:taxon-name-part> <tp:taxon-name-part taxon-name-part-type="species" reg="flavipes">flavipes</tp:taxon-name-part></tp:taxon-name></italic>, female (<named-content xmlns:xlink="http://www.w3.org/1999/xlink" content-type="dwc:institutional_code" xlink:type="simple">OSUC</named-content> 688019), <abbrev xmlns:xlink="http://www.w3.org/1999/xlink" xlink:title="metasomal tergite 5" id="ABBRID0EOXBI" xlink:type="simple">T5</abbrev> and <abbrev xmlns:xlink="http://www.w3.org/1999/xlink" xlink:title="metasomal tergite 6" id="ABBRID0ESXBI" xlink:type="simple">T6</abbrev>, dorsal view. <bold>89–90</bold> <italic><tp:taxon-name><tp:taxon-name-part taxon-name-part-type="genus" reg="Habroteleia">Habroteleia</tp:taxon-name-part> <tp:taxon-name-part taxon-name-part-type="species" reg="persimilis">persimilis</tp:taxon-name-part></tp:taxon-name></italic>, female (<named-content xmlns:xlink="http://www.w3.org/1999/xlink" content-type="dwc:institutional_code" xlink:type="simple">OSUC</named-content> 687934) <bold>89</bold> <abbrev xmlns:xlink="http://www.w3.org/1999/xlink" xlink:title="metasomal tergite 5" id="ABBRID0EKYBI" xlink:type="simple">T5</abbrev> and <abbrev xmlns:xlink="http://www.w3.org/1999/xlink" xlink:title="metasomal tergite 6" id="ABBRID0EOYBI" xlink:type="simple">T6</abbrev>, dorsal view <bold>90</bold> Wings.</p></caption><graphic xmlns:xlink="http://www.w3.org/1999/xlink" xlink:href="zookeys-730-087-g016.jpg" position="float" orientation="portrait" xlink:type="simple" id="oo_179739.jpg"/></fig><!--PageBreak--></tp:treatment-sec><tp:treatment-sec sec-type="diagnosis" id="SECID0E1YBI"><title>Diagnosis.</title><p>This species is most similar to <italic><tp:taxon-name><tp:taxon-name-part taxon-name-part-type="genus" reg="Habroteleia">H.</tp:taxon-name-part> <tp:taxon-name-part taxon-name-part-type="species" reg="salebra">salebra</tp:taxon-name-part></tp:taxon-name></italic> but can be distinguished by the pointed apex of <abbrev xmlns:xlink="http://www.w3.org/1999/xlink" xlink:title="metasomal tergite 6" id="ABBRID0ELZBI" xlink:type="simple">T6</abbrev> in females and the spine at the apex of T8 in males,</p></tp:treatment-sec><tp:treatment-sec sec-type="etymology" id="SECID0EPZBI"><title>Etymology.</title><p>The specific epithet means spiny, referring to the pointed apex of <abbrev xmlns:xlink="http://www.w3.org/1999/xlink" xlink:title="metasomal tergite 6" id="ABBRID0EVZBI" xlink:type="simple">T6</abbrev> in females and should be treated as an adjective.</p></tp:treatment-sec><tp:treatment-sec sec-type="distribution" id="SECID0EZZBI"><title>Link to distribution map.</title><p>[<ext-link xmlns:xlink="http://www.w3.org/1999/xlink" xlink:type="simple" ext-link-type="uri" xlink:href="http://hol.osu.edu/map-large.html?id=448458">http://hol.osu.edu/map-large.html?id=448458</ext-link>]</p></tp:treatment-sec><tp:treatment-sec sec-type="material" id="SECID0EE1BI"><title>Material examined.</title><p>Holotype, female: <bold>INDONESIA</bold>: Papua Prov., W New Guinea Isl., Central Mts., Archbold Lake, 760m, 26.XI–3.XII.1961, sweeping, L. <!--PageBreak-->W. Quate, <named-content xmlns:xlink="http://www.w3.org/1999/xlink" content-type="dwc:institutional_code" xlink:type="simple">OSUC</named-content> 232889 (deposited in <named-content xmlns:xlink="http://www.w3.org/1999/xlink" content-type="dwc:institutional_code" xlink:type="simple">BPBM</named-content>). <italic>Paratypes</italic>: (1 female, 6 males) <bold>INDONESIA</bold>: 6 males, <named-content xmlns:xlink="http://www.w3.org/1999/xlink" content-type="dwc:institutional_code" xlink:type="simple">OSUC</named-content> 232878, 232887, 232893, 232929–232930, 234491 (<named-content xmlns:xlink="http://www.w3.org/1999/xlink" content-type="dwc:institutional_code" xlink:type="simple">BPBM</named-content>). <bold>PAPUA NEW GUINEA</bold>: 1 female, <named-content xmlns:xlink="http://www.w3.org/1999/xlink" content-type="dwc:institutional_code" xlink:type="simple">OSUC</named-content> 232888 (<named-content xmlns:xlink="http://www.w3.org/1999/xlink" content-type="dwc:institutional_code" xlink:type="simple">BPBM</named-content>).</p></tp:treatment-sec><tp:treatment-sec><!--Section generated to contain objects referenced in tp:taxon-treatment.--><fig id="F1" position="float" orientation="portrait"><label>Figures 1–6.</label><caption><p>
                <bold>1–2</bold> <italic><tp:taxon-name><tp:taxon-name-part taxon-name-part-type="genus" reg="Habroteleia">Habroteleia</tp:taxon-name-part> <tp:taxon-name-part taxon-name-part-type="species" reg="mutabilis">mutabilis</tp:taxon-name-part></tp:taxon-name></italic> sp. n. <bold>1</bold> Paratype (FBA 143219), Propodeum, dorsolateral view <bold>2</bold> Holotype (FBA 070892), Propodeum, dorsolateral view <bold>3</bold> <italic><tp:taxon-name><tp:taxon-name-part taxon-name-part-type="genus" reg="Habroteleia">Habroteleia</tp:taxon-name-part> <tp:taxon-name-part taxon-name-part-type="species" reg="salebra">salebra</tp:taxon-name-part></tp:taxon-name></italic> sp. n., male, paratype (<named-content xmlns:xlink="http://www.w3.org/1999/xlink" content-type="dwc:institutional_code" xlink:type="simple">OSUC</named-content> 688063), Apex of metasoma, dorsal view <bold>4</bold> <italic><tp:taxon-name><tp:taxon-name-part taxon-name-part-type="genus" reg="Habroteleia">Habroteleia</tp:taxon-name-part> <tp:taxon-name-part taxon-name-part-type="species" reg="spinosa">spinosa</tp:taxon-name-part></tp:taxon-name></italic> sp. n., male, paratype (<named-content xmlns:xlink="http://www.w3.org/1999/xlink" content-type="dwc:institutional_code" xlink:type="simple">OSUC</named-content> 232878), Apex of metasoma, dorsal view <bold>5</bold> <italic><tp:taxon-name><tp:taxon-name-part taxon-name-part-type="genus" reg="Habroteleia">Habroteleia</tp:taxon-name-part> <tp:taxon-name-part taxon-name-part-type="species" reg="spinosa">spinosa</tp:taxon-name-part></tp:taxon-name></italic> sp. n., female, holotype (<named-content xmlns:xlink="http://www.w3.org/1999/xlink" content-type="dwc:institutional_code" xlink:type="simple">OSUC</named-content> 232889), Apex of metasoma, dorsal view <bold>6</bold> <italic><tp:taxon-name><tp:taxon-name-part taxon-name-part-type="genus" reg="Habroteleia">Habroteleia</tp:taxon-name-part> <tp:taxon-name-part taxon-name-part-type="species" reg="flavipes">flavipes</tp:taxon-name-part></tp:taxon-name></italic>, male (<named-content xmlns:xlink="http://www.w3.org/1999/xlink" content-type="dwc:institutional_code" xlink:type="simple">OSUC</named-content> 58007), Pronotum, lateral view.</p></caption><graphic xmlns:xlink="http://www.w3.org/1999/xlink" xlink:href="zookeys-730-087-g001.jpg" position="float" orientation="portrait" xlink:type="simple" id="oo_179724.jpg"/></fig></tp:treatment-sec></tp:taxon-treatment>
